# Supplementary material for: Transcriptome profiling reveals regulatory mechanisms underlying corolla senescence in petunia
Source: Hortic Res. 2018 Apr 1;5:16. doi: 10.1038/s41438-018-0018-1 (PMC5878830; doi:10.1038/s41438-018-0018-1)
Supplement: Supplementary file 3 — Supplemental Table S4 [file 41438_2018_18_MOESM3_ESM.xlsx]

## Sheet: Sheet1
	D0	D2	D4	D7
Peaxi162Scf00319g00013	32226.3	836.374	1870.42	65.2087
Peaxi162Scf00599g00008	21337.4	11419.1	15262.7	10185.3
Peaxi162Scf00889g00229	16444.1	15203.5	22370.3	11715.3
Peaxi162Scf00064g00421	14693.6	11892.6	14355	15552.7
Peaxi162Scf00297g00815	13349	6890.49	1134.99	1356.11
Peaxi162Scf01081g00002	13248.2	547.711	3191.96	5020.54
Peaxi162Scf00030g01715	11680.9	834.968	3272.41	3986.52
Peaxi162Scf00020g01714	9064.22	6318.58	5925.22	3653.79
Peaxi162Scf00423g00512	6806.89	75.7698	610.015	1261.59
Peaxi162Scf01667g00005	6684.99	8.98302	4.79363	0.482673
Peaxi162Scf00016g02023	6555.25	77.0372	2230.23	2501.14
Peaxi162Scf00047g00011	6515.66	108.895	1010.98	2298.97
Peaxi162Scf00194g00014	6421.21	47.3271	226.144	223.631
Peaxi162Scf00165g01210	6064.9	13409.6	16710	11138.9
Peaxi162Scf00002g00037	5734.63	485.759	2289.54	1712.27
Peaxi162Scf00478g00048	5197.27	486.834	912.931	940.934
Peaxi162Scf00123g00096	5146.58	536.988	1882.13	1772.02
Peaxi162Scf00450g00032	4788.9	11.7645	437.645	1085.79
Peaxi162Scf00052g00819	4670.31	1298.51	3971.4	1177.08
Peaxi162Scf00774g00011	4432.92	9345.02	13302.2	13738.8
Peaxi162Scf00294g00411	4400.46	1933.75	5152.22	3884.99
Peaxi162Scf00047g01123	4394.86	1650.17	4843.09	1682.03
Peaxi162Scf00578g00014	4280.18	53.9011	373.878	1314.38
Peaxi162Scf01416g00118	4227.23	2636.3	5031.43	3831.69
Peaxi162Scf00231g00330	3938.24	1079.31	1772.44	1097.76
Peaxi162Scf00328g00118	3916.02	2118.88	1831.42	997.211
Peaxi162Scf00020g02134	3699.91	561.068	236.477	583.254
Peaxi162Scf00314g00031	3690.99	3761.78	4617.67	3599.8
Peaxi162Scf00858g00215	3684.39	144.647	899.992	1221.94
Peaxi162Scf00163g01014	3656.62	49.1136	219.979	720.092
Peaxi162Scf00959g00022	3495.65	38.3903	724.17	774.613
Peaxi162Scf00599g00009	3378.86	291.672	431.934	160.99
Peaxi162Scf00007g02826	3347.07	186.926	749.892	1795.29
Peaxi162Scf01310g00311	3319.83	491.647	1173.04	612.024
Peaxi162Scf00114g00001	3291	228.179	2341.96	2170.89
Peaxi162Scf00599g00002	3110.89	370.049	757.264	417.03
Peaxi162Scf00194g00022	3020	22.5424	69.8109	25.6298
Peaxi162Scf00311g00131	2729.58	22.0522	163.596	478.667
Peaxi162Scf00163g00910	2712.28	43.4038	235.216	693.773
Peaxi162Scf00747g00122	2709.97	435.608	1299.07	1313.86
Peaxi162Scf00034g00611	2703.88	3145.93	2780.15	3892.25
Peaxi162Scf00193g00214	2686.37	1265.98	2080.01	1865.43
Peaxi162Scf00944g00141	2648.15	1414.88	2082.1	1372.21
Peaxi162Scf00220g00211	2622.72	118.824	714.404	937.974
Peaxi162Scf00684g00327	2552.07	179.264	507.175	626.944
Peaxi162Scf01969g00025	2546.81	126.208	862.004	493.683
Peaxi162Scf00694g00018	2522.83	5597.43	4684.5	6416.41
Peaxi162Scf01650g00057	2501.94	3776.39	4904.29	6161.17
Peaxi162Scf00096g01616	2407	582.175	1160.63	319.96
Peaxi162Scf00428g00615	2387.3	2.53853	5.87283	42.6296
Peaxi162Scf00517g00625	2343.07	112.01	378.888	1247.09
Peaxi162Scf00488g00074	2341.99	144.972	777.613	1547.77
Peaxi162Scf00553g00538	2233.01	536.777	2474.68	2055.58
Peaxi162Scf00536g00035	2206.12	3011.61	3310.51	2112.21
Peaxi162Scf00561g00021	2201.13	1609.8	3898.74	2141.03
Peaxi162Scf00595g00036	2188.37	1922.6	6625.64	1704.46
Peaxi162Scf00044g00055	2126.33	896.134	1732.31	1425.47
Peaxi162Scf00891g00125	2113.42	97.1688	974.578	777.713
Peaxi162Scf00166g00931	2110.8	82.9999	557.783	672.031
Peaxi162Scf00037g01227	2087.47	833.851	1444.87	1278.42
Peaxi162Scf00399g00518	2076.61	1882.58	1868	1016.79
Peaxi162Scf00231g00424	2066.12	1871.49	1827.49	1897.61
Peaxi162Scf00341g00823	2012.22	540.616	923.181	154.33
Peaxi162Scf00016g01135	2009.09	18.1445	65.3852	51.3201
Peaxi162Scf00474g00217	1931.07	484.655	1005.52	1071.62
Peaxi162Scf00738g00041	1926.51	2744.46	3938.67	2784.34
Peaxi162Scf01464g00027	1852	851.254	1285.61	722.053
Peaxi162Scf00039g01223	1837.3	1344.07	988.709	863.508
Peaxi162Scf00656g00014	1826.08	540.676	694.179	1173.32
Peaxi162Scf00000g08420	1807.03	998.111	1032.85	1150.27
Peaxi162Scf00119g01214	1804.64	2591.69	2282.8	2481.22
Peaxi162Scf00423g00057	1793.78	28.6407	260.446	238.339
Peaxi162Scf00007g00011	1761.96	1243.36	1656.49	856.645
Peaxi162Scf00760g00322	1757.51	1562.53	1748.36	1438.79
Peaxi162Scf00540g00037	1749.32	1552.66	1239.53	876.191
Peaxi162Scf00003g02440	1703.86	21.5963	375.837	593.325
Peaxi162Scf00062g00224	1668.91	2411.5	2672.59	2683.63
Peaxi162Scf00888g00114	1650.8	565.689	1242.59	1129.42
Peaxi162Scf00160g00022	1638.81	2131.58	1621.32	2739.17
Peaxi162Scf00042g02314	1604.5	1109.51	1777.17	942.784
Peaxi162Scf00488g00061	1598.75	190.623	295.585	428.686
Peaxi162Scf00286g10022	1566.81	138.099	234.056	183.648
Peaxi162Scf00025g00313	1558.62	949.796	801.102	922.928
Peaxi162Scf00344g00056	1520.47	350.779	119.695	789.084
Peaxi162Scf00237g00002	1493.81	25.5035	74.6951	123.504
Peaxi162Scf00367g00410	1467.42	41.5066	146.575	478.88
Peaxi162Scf00375g00214	1454.74	2153.33	1430.99	1306.66
Peaxi162Scf00114g00810	1454.5	3376	1866.73	3309.82
Peaxi162Scf00132g00229	1437.1	2727.3	4271.98	2681.34
Peaxi162Scf01284g00022	1416.95	1029.3	930.74	1106.88
Peaxi162Scf00075g01925	1412.95	110.164	1.90087	5.97123
Peaxi162Scf00193g00615	1393.77	324.854	281.123	462.165
Peaxi162Scf00964g00001	1379.48	1674.84	2761.62	2339.99
Peaxi162Scf00000g00335	1373.78	767.963	1056.22	625.227
Peaxi162Scf00174g01621	1373.31	110.101	285.883	263.89
Peaxi162Scf00074g00140	1365.42	4069.98	3747.03	2624.34
Peaxi162Scf00038g02542	1348.69	938.702	1170.24	1448.6
Peaxi162Scf00481g00018	1348.27	117.994	441.895	440.469
Peaxi162Scf00244g00029	1336.09	556.983	683.825	652.785
Peaxi162Scf00479g00065	1328.57	838.158	3183.58	3037.33
Peaxi162Scf00314g00086	1314.23	6.24153	182.394	367.691
Peaxi162Scf01003g00014	1308.05	1169.38	1078.14	1328.49
Peaxi162Scf01633g00011	1300.28	723.756	532.372	909.513
Peaxi162Scf00207g00747	1298.75	630.39	137.256	8.04996
Peaxi162Scf00811g00011	1294.89	2440.67	3238.98	1787.66
Peaxi162Scf00739g00331	1292.46	692.675	2534.29	326.606
Peaxi162Scf00942g00122	1285.94	470.605	1316.13	636.666
Peaxi162Scf01067g00114	1282.12	1120.78	1379.02	2128.58
Peaxi162Scf00188g00043	1258.81	1407.6	1350.33	1109.63
Peaxi162Scf00122g02315	1237.56	470.434	393.641	428.236
Peaxi162Scf00383g00916	1208.07	360.19	617.778	857.316
Peaxi162Scf01067g00112	1190.73	781.804	1004.8	681.736
Peaxi162Scf00562g00216	1186.76	669.991	1013.82	924.088
Peaxi162Scf00316g00526	1185.68	1642.47	1366.2	1356.68
Peaxi162Scf01063g00213	1185.2	746.672	1400.31	760.182
Peaxi162Scf00047g00116	1182.49	468.843	1390.67	437.703
Peaxi162Scf00708g00012	1179.63	1797.25	1865.54	1361.13
Peaxi162Scf00783g00014	1174.77	7.07334	13.4418	47.9455
Peaxi162Scf00274g00004	1165.1	1589.38	1662.64	1555.52
Peaxi162Scf00767g00022	1163.64	673.33	1010.28	813.011
Peaxi162Scf00691g00211	1148.67	882.333	946.667	1015.96
Peaxi162Scf00149g00919	1142.78	949.822	1044.9	918.641
Peaxi162Scf00129g00133	1134.61	719.984	1372.23	981.338
Peaxi162Scf00037g01622	1130.18	2255.04	2022.41	1775.86
Peaxi162Scf00015g00527	1124.42	7.39486	127.355	344.781
Peaxi162Scf00096g01615	1096.02	0.949534	16.1093	0.239861
Peaxi162Scf00068g00034	1095.8	84.4947	246.119	277.827
Peaxi162Scf00188g00064	1091.35	239.968	418.666	564.381
Peaxi162Scf00120g01534	1089.85	1153.97	1592.63	1403.95
Peaxi162Scf00189g00118	1080.36	1327.44	1049.4	1149.57
Peaxi162Scf00173g01010	1073.39	1212.43	474.552	796.526
Peaxi162Scf00314g00750	1071.35	1564.39	1671.54	1093.07
Peaxi162Scf00860g00018	1061.14	455.575	429.459	86.9095
Peaxi162Scf00015g00237	1053.92	30.5038	546.892	26.6157
Peaxi162Scf00282g00515	1038.6	238.262	591.32	440.803
Peaxi162Scf00580g00028	1034.88	619.443	490.614	600.308
Peaxi162Scf00159g00044	1022.29	238.666	226.076	218.504
Peaxi162Scf00175g00519	1014.16	882.418	789.059	1069.22
Peaxi162Scf00341g00621	1003.19	1329.21	1033.17	1275.68
Peaxi162Scf00362g00641	996.552	534.878	1154.89	451.302
Peaxi162Scf00359g00118	995.788	45.5148	302.158	261.24
Peaxi162Scf00362g00960	983.617	786.565	757.31	584.082
Peaxi162Scf00578g00523	981.95	286.326	1098.79	515.26
Peaxi162Scf00117g01317	975.093	899.592	1783.8	1603.12
Peaxi162Scf00451g00931	968.936	585.837	767.447	901.698
Peaxi162Scf00432g00043	962.965	1202.26	1963.34	1515.61
Peaxi162Scf00842g00319	954.61	307.974	206.9	553.651
Peaxi162Scf00134g02023	953.53	328.775	2170.13	2341.64
Peaxi162Scf00207g01542	951.447	708.87	1059.18	1028.7
Peaxi162Scf00207g01133	927.635	323.189	503.222	648.821
Peaxi162Scf00578g00316	921.487	694.06	1412.76	704.074
Peaxi162Scf00237g02224	906.467	921.991	845.24	720.233
Peaxi162Scf00047g02454	898.449	510.176	1551.03	569.847
Peaxi162Scf00362g00538	895.324	91.915	435.556	264.11
Peaxi162Scf00922g00026	889.184	1157.36	982.488	1187.64
Peaxi162Scf00152g00827	885.821	880.408	1198.46	1280
Peaxi162Scf00341g00821	882.143	1250.57	1867.72	1128.38
Peaxi162Scf00058g00514	871.15	338.137	800.822	357.335
Peaxi162Scf00912g00111	869.455	261.49	192.867	273.156
Peaxi162Scf00959g00213	863.8	97.1397	303.537	318.827
Peaxi162Scf00312g00726	862.53	328.381	497.324	389.911
Peaxi162Scf01100g00009	850.669	377.323	659.649	1254.4
Peaxi162Scf00178g00147	839.87	1361	948.498	933.168
Peaxi162Scf00428g00211	839.494	719.025	694.932	740.282
Peaxi162Scf00668g00049	837.454	97.6347	178.199	109.364
Peaxi162Scf01012g00233	824.312	1237.12	896.806	1017.99
Peaxi162Scf00071g00616	824.096	9.76679	77.55	33.8591
Peaxi162Scf00191g00312	819.753	234.63	202.5	181.761
Peaxi162Scf00322g00010	810.564	667.266	544.228	603.455
Peaxi162Scf00515g00518	808.521	2273.55	1151.15	1303.53
Peaxi162Scf00047g10011	805.881	121.958	371.023	100.295
Peaxi162Scf00039g00814	805.741	1768.91	906.206	691.853
Peaxi162Scf00264g00510	787.626	62.4964	72.0269	56.8557
Peaxi162Scf00928g00224	786.037	0.747795	12.3022	2.30877
Peaxi162Scf00073g02342	784.334	495.338	512.827	641.013
Peaxi162Scf00175g00418	781.488	738.231	1033.49	1088.56
Peaxi162Scf00347g00104	778.741	1513.74	1693.97	1249.29
Peaxi162Scf00569g00415	778.706	909.424	1001.2	800.1
Peaxi162Scf00477g00214	778.351	157.811	374.541	518.368
Peaxi162Scf00583g00529	773.029	725.694	1258.31	1006.38
Peaxi162Scf00446g00029	769.563	29.8694	47.2142	27.3974
Peaxi162Scf01447g00016	759.169	301.753	209.68	201.772
Peaxi162Scf00152g00528	758.574	319.333	349.746	372.663
Peaxi162Scf00390g00225	756.909	330.25	336.493	1299.01
Peaxi162Scf01221g00042	753.639	587.289	985.29	997.829
Peaxi162Scf00185g00159	753.323	577.68	801.68	769.146
Peaxi162Scf00044g01215	750.443	1445.75	1096.1	984.167
Peaxi162Scf00183g01421	750.087	89.2621	334.012	210.375
Peaxi162Scf00124g01740	743.583	87.5651	848.605	220.332
Peaxi162Scf00295g00012	741.61	591.79	433.683	614.387
Peaxi162Scf00072g00222	738.381	1813.86	1561.99	1822.8
Peaxi162Scf00295g00003	731.071	680.601	1422.27	1024.95
Peaxi162Scf01084g00119	730.737	1083.03	1001.47	1022.53
Peaxi162Scf00071g00324	727.712	1179.24	1174.65	1419.24
Peaxi162Scf00968g00213	723.855	430.594	570.869	725.909
Peaxi162Scf00352g00039	722.574	3446.22	1325.4	1663.87
Peaxi162Scf00710g00526	719.87	250.501	421.921	358.393
Peaxi162Scf00809g00422	715.967	192.795	228.13	236.058
Peaxi162Scf00634g00116	705.186	655.724	740.752	962.687
Peaxi162Scf00078g00421	703.813	462.931	404.532	406.84
Peaxi162Scf00127g00166	703.507	609.903	629.431	769.543
Peaxi162Scf00138g00012	700.014	475.157	692.43	636.501
Peaxi162Scf00420g00346	693.64	236.221	253.507	320.794
Peaxi162Scf00102g01722	693.209	477.88	420.195	725.067
Peaxi162Scf00604g00026	684.417	636.099	569.771	248.86
Peaxi162Scf00003g00522	677.738	783.755	650.212	872.182
Peaxi162Scf00095g00715	676.014	432.584	529.165	606.293
Peaxi162Scf00362g00541	675.683	1056	1304.33	821.268
Peaxi162Scf00016g00338	670.196	406.104	321.126	312.232
Peaxi162Scf00316g00330	669.253	481.458	506.344	473.557
Peaxi162Scf00699g00639	668.497	854.89	611.15	766.868
Peaxi162Scf00049g02220	666.672	220.952	1259.44	573.013
Peaxi162Scf00359g00124	666.511	646.727	625.847	524.807
Peaxi162Scf00047g00517	665.198	471.198	615.557	710.361
Peaxi162Scf00131g00138	662.269	899.642	1078.25	1126.7
Peaxi162Scf00205g00919	661.86	639.842	551.466	584.542
Peaxi162Scf00030g02220	661.675	328.343	310.688	217.08
Peaxi162Scf01216g00007	661.568	25.9209	137.673	230.427
Peaxi162Scf00286g01031	657.351	190.732	258.73	190.469
Peaxi162Scf01309g00012	657.16	1169.41	1625.57	1221.87
Peaxi162Scf00000g61010	655.49	684.833	699.014	702.915
Peaxi162Scf00078g01335	654.255	1316.71	1383.54	1346.64
Peaxi162Scf00126g01221	652.857	891.566	1001.34	1172.61
Peaxi162Scf00376g00327	651.682	1525.26	1285.33	1002.83
Peaxi162Scf00153g00106	651.609	88.9848	287.126	276.166
Peaxi162Scf00297g00816	650.146	570.613	23.3587	28.1877
Peaxi162Scf00460g00016	648.544	201.611	299.812	106.693
Peaxi162Scf00009g00027	645.256	198.399	667.483	622.289
Peaxi162Scf00016g02329	645.181	432.434	574.354	792.134
Peaxi162Scf00413g00012	644.887	2186.56	1527.23	1116.64
Peaxi162Scf00165g01810	642.756	780.264	1233.07	1276.93
Peaxi162Scf00362g00962	629.957	28.1303	11.7163	2.17242
Peaxi162Scf00362g01044	629.713	468.829	521.95	461.492
Peaxi162Scf01216g00054	627.672	271.123	958.87	888.355
Peaxi162Scf00091g00621	625.987	461.335	811.971	528.322
Peaxi162Scf00153g01025	624.47	592.878	608.779	568.497
Peaxi162Scf00011g01221	623.787	200.616	177.58	236.543
Peaxi162Scf00710g00522	622.359	218.657	321.792	364.87
Peaxi162Scf01051g00130	618.59	704.548	548.999	380.536
Peaxi162Scf00205g01128	617.54	480.647	498.804	519.349
Peaxi162Scf00207g00444	616.327	77.0518	307.291	210.628
Peaxi162Scf00543g00421	612.083	623.678	692.892	735.864
Peaxi162Scf00422g00065	612.016	1.68895	4.80497	1.56436
Peaxi162Scf00009g00811	605.733	515.043	479.372	608.942
Peaxi162Scf00248g00013	602.169	1127.67	868.17	1058.51
Peaxi162Scf00951g00329	601.553	2164.35	2392.95	2031.28
Peaxi162Scf00375g00616	599.632	1429.97	1245.36	1050.66
Peaxi162Scf00011g01538	598.677	376.628	839.926	572.714
Peaxi162Scf00362g01047	598.654	115.279	192.639	245.169
Peaxi162Scf00542g00059	596.83	703.767	1458.74	1204.21
Peaxi162Scf00934g00146	594.775	472.225	559.877	739.278
Peaxi162Scf00406g00211	591.616	184.132	231.322	281.362
Peaxi162Scf00842g00420	589.974	1160.82	943.879	1342.08
Peaxi162Scf00027g00213	589.646	500.136	489.846	564.768
Peaxi162Scf00056g00025	588.656	179.44	355.349	225.332
Peaxi162Scf00193g00098	587.778	1215.6	1440.64	553.963
Peaxi162Scf01969g00024	581.759	227.285	403.341	302.419
Peaxi162Scf00927g00035	577.947	511.792	738.846	447.602
Peaxi162Scf00041g01317	574.297	63.9632	27.6504	55.2529
Peaxi162Scf00433g00096	573.281	1021.31	699.891	669.838
Peaxi162Scf00777g00211	571.007	332.188	469.813	393.118
Peaxi162Scf00391g00436	569.849	433.116	478.375	519.299
Peaxi162Scf00328g00523	566.294	51.0094	163.766	236.373
Peaxi162Scf00335g00310	561.335	184.112	417.384	244.318
Peaxi162Scf00104g00083	561.255	431.925	4386.88	3407.2
Peaxi162Scf00249g00712	560.379	482.591	641.426	872.683
Peaxi162Scf00128g01742	559.797	639.178	378.096	396.324
Peaxi162Scf00763g00438	556.472	1131.07	1048.35	930.78
Peaxi162Scf00345g00122	555.097	524.31	588.71	591.059
Peaxi162Scf00990g00016	550.679	22.853	43.7844	20.7803
Peaxi162Scf00096g01525	550.26	348.217	428.542	514.38
Peaxi162Scf00569g00526	549.158	352.979	667.458	366.702
Peaxi162Scf00073g00003	546.901	20.7659	56.7183	36.5135
Peaxi162Scf00067g02527	546.007	565.178	561.136	722.314
Peaxi162Scf00016g00008	545.755	396.409	472.02	409.882
Peaxi162Scf00818g00018	540.536	3.56379	4.84378	2.2281
Peaxi162Scf00116g00043	539.697	192.319	314.56	218.962
Peaxi162Scf00129g01231	539.615	1587.64	1755.66	1627.18
Peaxi162Scf00518g00425	538.277	618.671	646.69	378.938
Peaxi162Scf00915g00035	537.753	421.188	518.024	607.296
Peaxi162Scf00357g00065	535.099	354.019	540.259	505.159
Peaxi162Scf00790g00012	533.942	519.419	688.752	676.266
Peaxi162Scf00700g00142	533.185	476.324	715.353	585.983
Peaxi162Scf00168g00518	528.805	405.274	357.386	234.771
Peaxi162Scf00375g00710	528.303	290.106	295.398	181.245
Peaxi162Scf00231g00617	527.964	426.619	390.983	322.58
Peaxi162Scf00050g00146	527.897	511.734	664.837	746.364
Peaxi162Scf00081g02226	525.092	62.3101	240.676	295.145
Peaxi162Scf00128g00827	523.287	1104.21	820.442	1002.99
Peaxi162Scf17813g00005	521.055	455.81	462.132	524.484
Peaxi162Scf01209g00012	521.015	794.678	779.558	677.422
Peaxi162Scf00776g00122	520.352	203	201.559	117.64
Peaxi162Scf00789g00532	520.296	1435.92	1248.15	1679.13
Peaxi162Scf00049g00019	515.621	165.599	141.321	192.602
Peaxi162Scf00326g00089	514.61	169.93	402.033	100.786
Peaxi162Scf00009g01523	514.308	486.528	626.73	638.243
Peaxi162Scf00107g02024	511.462	403.609	420.009	584.429
Peaxi162Scf00675g00028	510.753	363.62	379.968	437.835
Peaxi162Scf00078g00099	507.764	415.537	417.897	434.573
Peaxi162Scf00060g00711	503.476	51.3921	243.577	40.7714
Peaxi162Scf00250g00029	502.479	45.2578	31.4622	14.7864
Peaxi162Scf00095g00034	502.097	380.039	614.558	554.495
Peaxi162Scf00389g00936	501.302	513.983	647.089	542.887
Peaxi162Scf01258g00119	501.06	194.214	310.321	287.079
Peaxi162Scf00366g00625	501.05	529.162	558.272	616.824
Peaxi162Scf00001g00311	498.562	9.46809	51.5113	18.9906
Peaxi162Scf00232g01129	498.462	1631.52	3850.54	2986.42
Peaxi162Scf00332g00756	496.984	5.54614	83.7246	160.908
Peaxi162Scf00045g02238	496.098	276.604	496.732	346.847
Peaxi162Scf00131g10129	492.949	440.45	513.351	478.798
Peaxi162Scf00160g00516	490.861	10.7084	8.64739	4.00481
Peaxi162Scf00167g01121	490.835	469.009	444.424	447.064
Peaxi162Scf00953g00316	490.092	723.268	452.766	315.877
Peaxi162Scf00834g00044	490.008	435.529	615.741	555.808
Peaxi162Scf00745g00865	486.077	92.8583	162.631	111.327
Peaxi162Scf00179g00121	485.464	1027.47	1633.96	1964.99
Peaxi162Scf00071g00430	479.878	473.689	564.744	465.548
Peaxi162Scf00091g00617	478.011	390.681	544.47	367.787
Peaxi162Scf00268g00615	476.962	389.136	481.026	509.089
Peaxi162Scf00057g00072	476.85	545.652	926.611	1099.14
Peaxi162Scf00002g00311	476.518	26.3199	38.6614	63.9423
Peaxi162Scf00010g00814	472.713	777.517	1569.23	785.067
Peaxi162Scf00201g00332	472.407	102.129	190.806	209.553
Peaxi162Scf00357g00424	471.617	476.291	484.362	381.61
Peaxi162Scf00774g00121	466.383	131.31	371.115	256.185
Peaxi162Scf00088g00035	465.836	487.868	1238.16	658.134
Peaxi162Scf00591g00074	465.508	482.493	467.496	505.885
Peaxi162Scf00481g00721	462.786	390.67	440.301	381.401
Peaxi162Scf00286g01034	459.211	0.48351	7.73141	6.79667
Peaxi162Scf00063g02323	457.832	26.3009	47.3639	43.9723
Peaxi162Scf00068g01810	457.65	408.736	319.044	324.381
Peaxi162Scf00154g00819	457.55	556.199	510.332	504.162
Peaxi162Scf00885g00318	454.357	51.5003	79.2449	130.97
Peaxi162Scf00020g00139	452.927	352.312	416.774	502.327
Peaxi162Scf00354g00067	452.198	121.323	155.767	153.782
Peaxi162Scf00023g02024	449.691	411.588	619.954	465.792
Peaxi162Scf00177g00618	449.319	293.685	406.535	294.185
Peaxi162Scf00299g00847	449.234	611.607	511.161	595.756
Peaxi162Scf00157g00066	445.281	93.0075	480.077	267.831
Peaxi162Scf00045g00127	444.379	603.869	1044.19	874.638
Peaxi162Scf00048g00136	444.205	236.595	245.446	298.864
Peaxi162Scf00073g01726	442.337	579.113	768.005	499.781
Peaxi162Scf00519g00316	441.868	746.231	946.998	874.103
Peaxi162Scf00835g00326	439.22	1175.49	744.56	903.626
Peaxi162Scf00684g00227	438.177	580.87	670.108	771.778
Peaxi162Scf00455g00003	434.075	390.611	490.385	513.326
Peaxi162Scf00689g00329	433.237	439.353	495.214	486.304
Peaxi162Scf00436g00013	431.429	83.7359	92.7092	118.957
Peaxi162Scf00421g00610	430.863	443.514	304.355	269.914
Peaxi162Scf00140g00710	430.842	178.921	427.171	330.107
Peaxi162Scf01315g00112	430.126	233.389	246.29	312.272
Peaxi162Scf00407g00416	429.747	675.142	956.068	768.368
Peaxi162Scf00029g00323	429.375	325.532	326.331	318.006
Peaxi162Scf00038g01416	429.257	21.9733	13.1975	51.3702
Peaxi162Scf00258g00053	426.637	319.727	392.813	413.256
Peaxi162Scf00593g00323	423.922	255.26	284.18	308.221
Peaxi162Scf00688g00431	420.93	83.322	170.406	109.727
Peaxi162Scf00005g00394	420.8	8.7613	1.67359	0.744495
Peaxi162Scf00021g00620	419.764	484.207	604.645	399.352
Peaxi162Scf00702g00422	419.422	296.584	381.521	369.001
Peaxi162Scf00281g00028	418.831	449.71	365.609	631.005
Peaxi162Scf00047g01619	417.448	393.776	368.946	407.204
Peaxi162Scf00312g00727	414.76	244.451	285.061	184.431
Peaxi162Scf00074g00542	414.684	334.722	366.285	452.316
Peaxi162Scf00039g01120	413.536	379.557	425.212	432.267
Peaxi162Scf00165g00818	413.088	462.715	311.505	278.764
Peaxi162Scf00003g04210	412.888	412.726	411.282	468.71
Peaxi162Scf00045g01230	412.552	308.012	487.077	590.137
Peaxi162Scf00106g00427	412.185	434.523	447.902	430.985
Peaxi162Scf01204g00119	411.945	144.319	152.936	189.793
Peaxi162Scf00156g00215	411.085	256.042	262.167	258.555
Peaxi162Scf00007g00429	410.792	113.258	246.116	111.597
Peaxi162Scf00819g00033	410.673	46.6613	85.5075	106.38
Peaxi162Scf00011g01642	408.488	755.2	523.57	651.83
Peaxi162Scf00049g02221	408.228	448.164	498.329	494.097
Peaxi162Scf01481g00032	408.091	456.904	403.573	521.875
Peaxi162Scf00655g00009	407.843	20.9101	90.8352	50.3938
Peaxi162Scf00344g01910	407.114	363.716	400.979	409.695
Peaxi162Scf00493g00214	406.854	283.028	283.893	295.75
Peaxi162Scf01662g00008	406.357	310.383	382.074	397.775
Peaxi162Scf00132g00910	403.613	62.5202	65.3726	63.9273
Peaxi162Scf00029g02813	402.705	386.749	429.124	426.259
Peaxi162Scf00156g00015	400.191	4.81172	29.1184	140.259
Peaxi162Scf01161g00325	399.184	182.5	183.367	110.136
Peaxi162Scf00207g00334	396.925	5.01241	45.3285	567.451
Peaxi162Scf00401g00423	396.251	20.7664	36.6763	27.4913
Peaxi162Scf00882g00021	395.874	271.391	549.161	598.771
Peaxi162Scf00140g01214	395.189	57.6799	149.608	61.9867
Peaxi162Scf00388g00051	394.798	196.278	212.92	133.595
Peaxi162Scf00074g00108	394.342	992.796	1417.66	1360.2
Peaxi162Scf00038g02432	393.59	15.903	62.0734	79.0335
Peaxi162Scf00263g00156	393.226	97.593	16.0559	80.8623
Peaxi162Scf00763g00325	393.028	469.689	322.68	477.914
Peaxi162Scf00038g00714	392.521	128.391	172.736	73.6306
Peaxi162Scf00099g01816	392.503	61.2995	103.772	31.1826
Peaxi162Scf00519g00617	392.218	603.183	772.069	713.348
Peaxi162Scf00344g00092	390.917	466.222	447.441	437.271
Peaxi162Scf00835g00312	389.922	8.06858	63.0131	119.485
Peaxi162Scf00274g00455	388.808	230.12	214.356	246.725
Peaxi162Scf00038g02442	387.952	323.253	289.241	312.203
Peaxi162Scf00288g00045	386.866	385.979	383.323	398.112
Peaxi162Scf00423g00814	386.844	383.431	455.222	457.96
Peaxi162Scf00131g01117	384.738	38.4278	106.493	223.185
Peaxi162Scf00264g00089	384.381	127.145	212.075	135.352
Peaxi162Scf00009g00019	383.995	876.138	823.098	899.941
Peaxi162Scf00451g00810	381.79	640.255	438.908	454.001
Peaxi162Scf01026g00025	381.58	52.95	92.8018	68.1059
Peaxi162Scf00128g01753	381.579	2.93619	230.012	140.412
Peaxi162Scf00003g05351	380.734	531.649	528.957	545.199
Peaxi162Scf00166g00046	379.033	426.15	354.954	429.651
Peaxi162Scf00130g01128	378.515	116.649	225.218	306.968
Peaxi162Scf00389g00935	378.405	440.628	514.405	478.542
Peaxi162Scf00488g00093	377.066	260.906	318.797	278.453
Peaxi162Scf00129g00226	376.384	260.287	339.328	340.147
Peaxi162Scf00368g00011	375.724	482.535	407.539	318.355
Peaxi162Scf00128g00547	374.676	391.35	370.09	385.49
Peaxi162Scf00001g00369	374.006	557.458	262.859	386.433
Peaxi162Scf01416g00119	372.894	201.907	1099.33	485.013
Peaxi162Scf00037g00231	369.9	453.598	440.365	377.059
Peaxi162Scf00084g00028	369.025	367.823	202.694	194.204
Peaxi162Scf00062g00138	368.239	130.775	286.22	270.908
Peaxi162Scf00007g00125	367.482	289.337	316.133	372.47
Peaxi162Scf00546g00328	367.093	761.768	836.988	802.727
Peaxi162Scf00347g00417	366.952	615.906	650.426	955.222
Peaxi162Scf00428g00814	366.596	198.741	110.531	83.9756
Peaxi162Scf00198g00014	365.945	149.509	172.197	160.409
Peaxi162Scf00842g00322	365.518	420.039	382.363	446.696
Peaxi162Scf00124g01719	365.248	186.782	760.193	306.932
Peaxi162Scf00167g00513	364.76	450.788	654.857	418.308
Peaxi162Scf00266g00081	363.823	264.977	414.506	383.836
Peaxi162Scf00558g00216	363.82	361.609	418.83	376.839
Peaxi162Scf00763g00226	363.457	167.652	276.169	207.046
Peaxi162Scf00266g00511	360.653	453.794	530.824	427.747
Peaxi162Scf00053g02216	360.274	374.377	461.911	440.211
Peaxi162Scf00136g00222	359.337	0.568835	2.21325	0.574771
Peaxi162Scf00247g00614	357.857	378.498	384.684	458.293
Peaxi162Scf00481g00049	357.344	835.393	457.561	438.266
Peaxi162Scf00058g00264	355.527	75.3244	326.905	497.561
Peaxi162Scf01086g00141	354.679	540.313	773.725	766.029
Peaxi162Scf00774g00129	354.211	217.341	229.186	211.543
Peaxi162Scf00015g00131	353.868	262.062	229.901	263.841
Peaxi162Scf00401g00122	353.143	319.849	346.785	436.324
Peaxi162Scf00385g00068	351.614	48.5433	103.392	108.015
Peaxi162Scf00002g00514	351.396	17.1697	75.707	142.341
Peaxi162Scf00000g00507	351.013	407.849	370.087	477.568
Peaxi162Scf00320g00055	349.888	388.344	387.395	519.351
Peaxi162Scf00076g00717	349.192	474.141	142.02	296.335
Peaxi162Scf00128g10012	348.611	434.373	411.049	340.224
Peaxi162Scf00784g00010	348.321	137.254	386.553	307.639
Peaxi162Scf00062g00930	348.07	280.262	409.767	322.889
Peaxi162Scf01242g00012	347.602	271.724	106.924	172.169
Peaxi162Scf00080g00064	347.186	1908.54	388.888	648.986
Peaxi162Scf00016g00727	346.608	506.837	389.946	469.032
Peaxi162Scf00128g01417	346.257	296.935	492.729	400.239
Peaxi162Scf00166g00636	345.631	237.638	327.368	316.986
Peaxi162Scf00760g00129	345.469	387.291	549.215	453.009
Peaxi162Scf00129g00435	345.257	281.775	321.662	334.287
Peaxi162Scf00249g00717	345.218	204.524	215.761	193.189
Peaxi162Scf00688g00349	344.475	446.717	470.096	505.689
Peaxi162Scf00839g00013	343.477	334.329	611.171	103.003
Peaxi162Scf00016g00038	343.285	295.97	334.162	412.144
Peaxi162Scf00389g00810	343.101	340.12	302.069	347.21
Peaxi162Scf00853g00016	343.066	250.271	310.739	314.892
Peaxi162Scf00240g00106	342.83	750.081	720.037	874.243
Peaxi162Scf00314g00634	341.994	78.9415	73.2701	50.6952
Peaxi162Scf00560g00124	341.752	248.021	156.188	165.58
Peaxi162Scf00078g00543	341.503	71.5698	138.41	153.818
Peaxi162Scf00132g00085	341.106	351.876	698.651	428.382
Peaxi162Scf00013g00134	340.417	508.119	607.104	640.571
Peaxi162Scf01086g00025	339.645	382.63	458.64	403.709
Peaxi162Scf01248g00010	339.345	256.515	271.17	251.024
Peaxi162Scf00918g00026	338.383	288.609	298.598	292.458
Peaxi162Scf01067g00113	338.009	100.347	131.873	159.712
Peaxi162Scf00290g00059	337.642	529.682	437.603	459.457
Peaxi162Scf00089g00231	337.63	373.863	477.43	482.39
Peaxi162Scf00164g00413	337.217	87.9372	310.507	218.352
Peaxi162Scf00235g00518	337.009	489.779	498.114	500.626
Peaxi162Scf00102g01733	335.878	492.627	567.887	587.941
Peaxi162Scf00357g00317	334.622	29.0248	77.863	258.527
Peaxi162Scf00038g02327	333.639	32.2087	119.184	94.1786
Peaxi162Scf00537g00078	333.358	124.27	136.821	166.122
Peaxi162Scf00442g00003	333.246	386.409	390.926	399.716
Peaxi162Scf00047g01927	332.505	2348.15	1572.16	3570.74
Peaxi162Scf00498g00036	331.916	360.778	418.79	424.566
Peaxi162Scf00016g00837	331.738	338.259	433.571	325.206
Peaxi162Scf00433g00025	331.209	126.758	67.6874	89.7861
Peaxi162Scf00390g00218	330.362	471.286	529.079	473.939
Peaxi162Scf00722g00034	329.365	269.543	271.586	323.016
Peaxi162Scf00268g01130	328.42	753.238	592.62	1005.05
Peaxi162Scf00589g00224	327.52	362.17	356.481	400.481
Peaxi162Scf00101g01910	326.866	106.191	214.257	94.9725
Peaxi162Scf00429g00118	325.936	633.82	403.579	580.215
Peaxi162Scf00439g00091	325.78	797.72	1084.47	1096.67
Peaxi162Scf00039g01222	325.356	300.039	261.959	296.352
Peaxi162Scf00331g00310	323.804	330.741	527.307	563.857
Peaxi162Scf00129g00135	323.2	731.934	579.39	707.087
Peaxi162Scf00252g00711	321.788	258.976	198.991	247.442
Peaxi162Scf00214g01312	321.183	827.244	937.219	1109.76
Peaxi162Scf00108g00121	320.82	89.4799	98.4067	138.361
Peaxi162Scf00128g00024	320.755	282.579	992.253	470.352
Peaxi162Scf00047g00721	320.147	367.538	195.039	264.579
Peaxi162Scf00071g00943	320.099	423.385	425.659	631.228
Peaxi162Scf00102g00836	318.584	240.481	252.99	237.207
Peaxi162Scf00264g00416	318.292	78.9358	175.222	156.712
Peaxi162Scf00065g00214	318.193	292.216	391.732	252.395
Peaxi162Scf00089g00520	316.381	459.664	599.172	743.931
Peaxi162Scf00705g00028	316.023	204.302	236.811	253.196
Peaxi162Scf01060g00147	315.983	29.8064	141.333	116.987
Peaxi162Scf00175g00013	315.881	327.487	274.313	232.153
Peaxi162Scf00207g00746	315.729	307.129	312.71	255.837
Peaxi162Scf00120g00814	315.218	638.907	479.497	460.926
Peaxi162Scf00084g00117	314.906	155.595	323.894	208.171
Peaxi162Scf00128g01017	314.281	517.218	408.985	383.369
Peaxi162Scf00003g05363	313.752	126.649	224.454	165.937
Peaxi162Scf00039g00913	313.393	554.326	496.682	649.088
Peaxi162Scf00013g00738	313.147	448.333	396.301	438.65
Peaxi162Scf00016g03457	312.987	380.567	347.487	228.51
Peaxi162Scf00420g00234	311.597	521.998	388.256	487.087
Peaxi162Scf00357g00520	310.89	336.029	457.245	478.614
Peaxi162Scf00123g00003	310.505	199.542	400.884	255.967
Peaxi162Scf00546g00531	310.2	571.469	386.351	452.459
Peaxi162Scf00038g02344	310.042	17.9511	92.4712	109.717
Peaxi162Scf00745g00839	310.039	414.42	311.946	292.892
Peaxi162Scf00461g01011	310.022	1294.89	1470.35	2349.57
Peaxi162Scf00073g00226	309.958	11.1773	54.3222	103.449
Peaxi162Scf00390g00215	309.898	394.787	486.09	556.868
Peaxi162Scf00030g00132	309.736	3.20999	6.43606	6.65114
Peaxi162Scf00008g00441	309.699	39.0276	40.1266	5.56242
Peaxi162Scf00158g00003	309.145	508.921	1691.22	862.022
Peaxi162Scf02063g00003	308.729	0.271371	2.98209	0.125676
Peaxi162Scf00091g01310	308.041	304.746	220.757	119.276
Peaxi162Scf00745g00854	307.75	399.719	345.371	376.163
Peaxi162Scf00026g00009	307.577	152.022	127.319	202.172
Peaxi162Scf00116g00106	307.562	659.555	569.243	645.192
Peaxi162Scf00428g00087	306.496	53.5859	76.4893	111.724
Peaxi162Scf00957g00112	306.45	81.4098	148.408	112.907
Peaxi162Scf00444g00525	306.166	643.828	566.99	857.992
Peaxi162Scf01052g00013	305.312	303.102	344.37	327.48
Peaxi162Scf00003g00421	305.249	297.772	321.716	327.336
Peaxi162Scf00025g00059	305.088	262.215	305.842	364.653
Peaxi162Scf00459g00839	305.084	150.247	220.643	173.346
Peaxi162Scf00403g00840	305.082	519.889	389.867	761.158
Peaxi162Scf00560g00616	304.84	129.872	827.276	1159.23
Peaxi162Scf00042g00059	303.548	258.911	360.742	263.7
Peaxi162Scf00133g00723	303.382	335.458	357.009	412.456
Peaxi162Scf00811g00009	303.333	80.4441	148.826	127.87
Peaxi162Scf00253g00512	302.176	477.18	453.723	648.047
Peaxi162Scf00417g01341	302.128	493.008	452.708	440.768
Peaxi162Scf00089g01846	302.112	420.431	503.281	598.198
Peaxi162Scf00129g00731	302	173.94	185.954	205.108
Peaxi162Scf00921g00256	300.996	100.4	224.645	103.227
Peaxi162Scf00284g00136	300.88	165.517	190.996	210.377
Peaxi162Scf01056g00028	299.84	535.562	366.812	353.362
Peaxi162Scf00897g00015	299.411	361.478	287.859	365.152
Peaxi162Scf00297g00048	299.153	193.11	198.503	178.294
Peaxi162Scf00382g00824	298.028	252	251.437	170.435
Peaxi162Scf00048g00209	297.872	365.376	417.105	385.978
Peaxi162Scf00016g02127	295.735	451.029	455.332	436.5
Peaxi162Scf00083g00822	295.713	514.221	306.092	367.8
Peaxi162Scf00003g05232	294.667	276.77	404.622	425.006
Peaxi162Scf00081g01321	293.92	271.145	372.285	127.094
Peaxi162Scf00688g00440	293.763	135.872	154.69	151.646
Peaxi162Scf00003g04620	293.447	552.553	499.807	697.389
Peaxi162Scf00149g01016	293.343	398.34	152.185	482.239
Peaxi162Scf00491g00110	292.068	22.0747	17.2168	10.9648
Peaxi162Scf00043g00255	291.728	179.899	350.341	245.219
Peaxi162Scf00020g02343	291.663	384.298	347.587	415.419
Peaxi162Scf00350g00217	289.861	175.46	310.079	229.765
Peaxi162Scf00131g01212	289.579	469.886	443.915	545.736
Peaxi162Scf00362g01160	289.082	345.866	372.385	574.824
Peaxi162Scf00361g00612	289.066	236.695	269.277	340.112
Peaxi162Scf00026g02614	288.755	306.957	257.266	318.709
Peaxi162Scf00228g00225	288.527	270.343	254.833	295.993
Peaxi162Scf00540g00422	288.211	338.221	411.204	433.193
Peaxi162Scf00495g00036	287.237	208.718	409.576	449.894
Peaxi162Scf00174g00813	287.173	47.522	353.827	219.976
Peaxi162Scf00516g00518	285.865	318.096	250.667	296.58
Peaxi162Scf00332g00768	285.716	917.965	760.476	1321.73
Peaxi162Scf00486g00012	285.17	204.496	287.707	295.444
Peaxi162Scf00159g00054	283.973	111.801	166.16	233.392
Peaxi162Scf00202g02025	283.735	123.771	231.099	209.582
Peaxi162Scf01110g00025	283.399	248.186	283.235	279.085
Peaxi162Scf00984g00117	283.262	485.068	594.158	421.506
Peaxi162Scf00915g00031	282.174	218.638	270.633	327.531
Peaxi162Scf00086g00101	281.824	11.9686	58.9379	35.5137
Peaxi162Scf00062g00033	281.818	73.1612	27.8398	26.1132
Peaxi162Scf00011g00818	281.513	559.75	594.021	728.695
Peaxi162Scf00437g00323	281.377	224.459	294.678	269.809
Peaxi162Scf00164g00521	281.163	161.961	223.165	191.843
Peaxi162Scf00171g00030	280.926	176.284	280.968	254.918
Peaxi162Scf00684g00121	279.454	283.438	308.59	285.029
Peaxi162Scf00038g01034	279.369	47.9187	55.2753	69.0963
Peaxi162Scf00416g00004	278.709	409.076	355.153	488.161
Peaxi162Scf00025g00346	277.923	269.705	302.087	223.099
Peaxi162Scf00198g01017	277.861	245.006	282.101	243.39
Peaxi162Scf00334g00119	277.807	413.855	357.86	380.054
Peaxi162Scf00575g00039	276.173	142.219	109.337	260.545
Peaxi162Scf00005g00229	275.66	27.3348	132.232	66.0218
Peaxi162Scf00038g02031	275.32	750.158	599.554	732.912
Peaxi162Scf00304g01020	275.293	164.934	296.745	218.541
Peaxi162Scf00547g00067	274.727	364.518	275.876	195.924
Peaxi162Scf00089g01227	274.558	288.162	300.466	263.606
Peaxi162Scf01600g00015	274.519	214.63	292.362	319.802
Peaxi162Scf00098g00148	274.033	247.777	339.59	289.819
Peaxi162Scf00013g03114	272.092	17.1114	22.3628	119.399
Peaxi162Scf00538g00613	271.717	517.709	1204.6	833.592
Peaxi162Scf00375g00210	270.891	643.919	544.962	704.68
Peaxi162Scf00521g00028	270.837	291.316	999.963	853.693
Peaxi162Scf00020g01618	270.44	343.745	275.185	311.109
Peaxi162Scf00045g00542	270.402	311.812	198.385	191.297
Peaxi162Scf00136g00128	270.33	346.406	322.549	301.861
Peaxi162Scf01061g00008	269.637	192.614	168.26	126.834
Peaxi162Scf00001g04232	269.562	88.4268	163.928	134.223
Peaxi162Scf00375g00418	269.13	270.578	268.935	336.509
Peaxi162Scf00008g03526	268.363	0.829786	31.9289	31.3307
Peaxi162Scf00738g00218	267.988	1052.76	1174.51	1055.49
Peaxi162Scf00560g00042	267.824	24.7306	49.2126	27.5825
Peaxi162Scf00034g00139	267.713	277.606	253.482	331.662
Peaxi162Scf00033g00251	267.481	94.7466	287.175	194.26
Peaxi162Scf01311g00016	266.586	24.177	133.627	56.1434
Peaxi162Scf00528g00517	265.119	301.134	286.433	271.414
Peaxi162Scf00037g00224	264.943	18.1353	66.3734	37.776
Peaxi162Scf00194g01021	264.537	213.65	235.423	257.527
Peaxi162Scf00228g00041	264.444	96.0268	129.601	140.486
Peaxi162Scf00235g00323	263.103	374.55	470.251	547.834
Peaxi162Scf00904g00454	262.58	63.9233	130.318	173.348
Peaxi162Scf00071g00030	262.486	1365.6	2485.1	1789.39
Peaxi162Scf00005g04610	262.449	481.959	414.535	597.906
Peaxi162Scf00037g00921	262.395	55.9437	55.1169	64.6222
Peaxi162Scf00375g00615	262.245	399.582	396.781	624.253
Peaxi162Scf00007g00833	262.087	313.44	201.739	240.798
Peaxi162Scf00177g00918	262.018	309.589	386.735	583.117
Peaxi162Scf00001g00341	261.715	185.679	169.558	197.675
Peaxi162Scf00745g00318	261.362	107.155	123.217	120.94
Peaxi162Scf01054g00032	261.22	298.972	333.105	303.152
Peaxi162Scf00360g00615	261.193	144.604	268.326	303.58
Peaxi162Scf00078g01414	261.14	47.8178	132.913	65.7495
Peaxi162Scf00013g00630	261.097	314.673	280.831	295.247
Peaxi162Scf00008g02524	261.091	163.852	204.364	192.526
Peaxi162Scf00776g00024	260.985	263.112	256.388	256.484
Peaxi162Scf01313g00013	260.976	359.662	679.919	414.379
Peaxi162Scf00411g00310	260.656	103.63	164.732	119.848
Peaxi162Scf00439g00064	259.598	609.961	1172.04	830.729
Peaxi162Scf00234g00511	259.413	188.549	218.656	215.403
Peaxi162Scf00045g02324	258.978	163.013	242.403	227.872
Peaxi162Scf00232g00517	258.885	440.962	306.046	308.589
Peaxi162Scf00446g00056	258.294	184.074	246.721	221.127
Peaxi162Scf00047g01234	257.576	210.491	203.454	201.356
Peaxi162Scf00122g02215	257.551	90.0743	50.1481	242.621
Peaxi162Scf00006g00317	257.488	286.977	286.007	398.404
Peaxi162Scf00207g00238	257.031	166.487	210.165	196.634
Peaxi162Scf00180g00710	256.655	1122.36	1273.57	902.827
Peaxi162Scf00952g00110	256.624	297.697	320.771	281.788
Peaxi162Scf00166g00932	256.516	1.54776	5.71918	1.79198
Peaxi162Scf00111g01468	256.193	284.919	312.629	306.344
Peaxi162Scf00452g00331	255.996	753.981	449.527	519.478
Peaxi162Scf00708g00011	255.798	97.6095	126.493	141.607
Peaxi162Scf00702g00059	255.76	432.485	393.282	545.261
Peaxi162Scf00073g01124	255.108	92.2914	96.3666	68.8691
Peaxi162Scf01087g00127	255.084	69.1948	119.624	97.8479
Peaxi162Scf00360g00024	254.749	980.467	630.023	440.334
Peaxi162Scf00165g00021	254.19	223.425	372.136	289.069
Peaxi162Scf00594g00311	252.59	469.088	494.744	501.387
Peaxi162Scf00002g02218	252.289	30.8355	130.597	73.1325
Peaxi162Scf00402g00084	251.718	85.9062	113.87	137.91
Peaxi162Scf00402g00612	251.121	205.337	182.222	175.702
Peaxi162Scf00083g01919	251.1	125.833	285.624	101.08
Peaxi162Scf00656g00026	250.864	37.9444	178.108	80.819
Peaxi162Scf01313g00116	250.197	567.456	500.25	619.887
Peaxi162Scf00015g01122	249.629	85.1676	157.434	103.018
Peaxi162Scf00577g00213	249.162	251.342	226.438	266.548
Peaxi162Scf00848g00113	248.943	323.949	242.648	385.512
Peaxi162Scf00203g01320	248.936	253.139	249.837	335.368
Peaxi162Scf00105g01114	248.135	97.7765	58.9526	289.771
Peaxi162Scf01205g00175	248.131	188.034	191.189	183.357
Peaxi162Scf00033g02911	247.967	594.604	907.295	625.685
Peaxi162Scf00330g00415	247.842	376.823	328.415	295.761
Peaxi162Scf00069g01626	247.635	277.526	312.708	239.538
Peaxi162Scf00000g05114	247.326	67.7942	157.613	169.466
Peaxi162Scf00011g01641	247.185	805.909	716.711	499.579
Peaxi162Scf00351g00321	246.898	452.638	394.148	442.319
Peaxi162Scf00293g00117	246.531	205.74	173.315	147.901
Peaxi162Scf00395g00062	246.462	40.5001	81.8215	50.6332
Peaxi162Scf00064g01633	246.456	269.954	138.259	218.263
Peaxi162Scf00102g00214	246.199	170.246	291.524	125.945
Peaxi162Scf00139g01026	246.135	277.564	282.004	289.285
Peaxi162Scf00732g00233	245.903	238.19	280.59	324.276
Peaxi162Scf00698g00018	245.624	5.79424	7.64667	6.01913
Peaxi162Scf01026g00258	245.396	119.993	132.609	122.38
Peaxi162Scf00700g00530	244.653	395.097	442.799	573.663
Peaxi162Scf00439g00071	244.241	685.257	1120.28	963.064
Peaxi162Scf00037g01320	244.013	444.705	413.278	620.64
Peaxi162Scf00740g00422	243.305	407.155	435.552	488.943
Peaxi162Scf00104g00187	243.288	358.829	272.534	217.364
Peaxi162Scf00122g02518	242.949	380.266	235.123	192.309
Peaxi162Scf00128g01041	242.374	491.41	457.785	402.944
Peaxi162Scf00030g00252	242.135	10.4904	2.65237	2.07074
Peaxi162Scf00485g00410	242.08	335.388	253.142	367.368
Peaxi162Scf00066g00082	241.778	29.8006	44.9506	32.149
Peaxi162Scf00084g00923	241.718	100.042	203.277	163.161
Peaxi162Scf00385g00039	241.252	170.595	123.712	119.657
Peaxi162Scf00128g00218	240.181	39.0349	197.602	98.5441
Peaxi162Scf00020g02338	239.577	130.593	130.317	98.1371
Peaxi162Scf01042g00115	239.369	178.833	173.589	176.449
Peaxi162Scf00406g00069	239.311	271.387	269.028	307.152
Peaxi162Scf00173g00074	238.351	142.198	217.516	147.026
Peaxi162Scf00074g00621	238.34	529.648	316.494	367.839
Peaxi162Scf00267g00021	238.16	354.776	400.35	245.229
Peaxi162Scf00207g00230	238.062	97.7429	161.099	101.925
Peaxi162Scf00092g00099	237.759	215.336	235.993	246.703
Peaxi162Scf00131g01118	237.593	313.824	240.215	190.617
Peaxi162Scf00921g00247	237.212	409.385	239.068	331.029
Peaxi162Scf00860g00017	237.024	348.196	558.553	423.586
Peaxi162Scf00047g00728	236.259	211.275	205.671	218.676
Peaxi162Scf00465g00015	236.004	53.0841	77.7769	19.4159
Peaxi162Scf00691g00021	235.715	97.5469	140.196	129.634
Peaxi162Scf00811g00010	235.497	53.0051	84.4025	67.823
Peaxi162Scf00003g00052	235.32	136.536	176.006	134.946
Peaxi162Scf00284g00131	235.31	215.165	278.562	250.309
Peaxi162Scf00141g00122	235.188	179.368	237.462	136.493
Peaxi162Scf00391g00527	234.883	206.553	187.521	254.956
Peaxi162Scf00858g00310	234.49	250.965	240.481	234.81
Peaxi162Scf00088g00820	234.382	25.4615	51.8713	56.8989
Peaxi162Scf00026g00023	233.612	135.45	244.443	187.572
Peaxi162Scf00078g01146	233.327	89.4861	129.846	73.1111
Peaxi162Scf00464g00324	232.184	1.2366	88.5429	3.6423
Peaxi162Scf00482g00049	231.943	330.934	264.972	348.574
Peaxi162Scf00139g01223	231.656	204.341	216.338	203.833
Peaxi162Scf00037g00123	231.479	400.951	224.795	563.067
Peaxi162Scf00842g00015	231.297	49.0828	16.4075	95.2101
Peaxi162Scf00159g01651	230.695	226.434	149.038	161.035
Peaxi162Scf00263g01312	230.527	43.3708	77.0493	79.8635
Peaxi162Scf00015g00521	230.216	57.6751	82.9436	92.5613
Peaxi162Scf00357g00428	229.979	122.905	138.053	88.5893
Peaxi162Scf00295g01123	229.937	182.241	184.896	155.955
Peaxi162Scf00195g00010	229.728	225.782	301.344	278.609
Peaxi162Scf00662g00415	229.538	68.7959	102.727	66.8296
Peaxi162Scf00163g00105	229.395	207.854	207.311	206.551
Peaxi162Scf00111g00922	229.072	142.622	450.346	288.206
Peaxi162Scf00001g00603	228.955	50.9475	61.6043	86.2544
Peaxi162Scf00286g00445	228.834	128.639	168.965	129.957
Peaxi162Scf00078g00236	228.741	153.973	76.7077	114.606
Peaxi162Scf00171g01130	228.352	142.15	165.383	135.606
Peaxi162Scf00193g00119	228.085	447.437	426.19	573.876
Peaxi162Scf00241g00319	227.982	146.226	232.244	116.279
Peaxi162Scf00351g00524	227.411	244.938	236.388	197.757
Peaxi162Scf00005g03811	227.272	245.887	292.905	299.893
Peaxi162Scf00681g00334	227.231	309.702	301.898	310.42
Peaxi162Scf00406g00232	226.712	176.558	175.215	147.776
Peaxi162Scf00038g01734	226.527	173.988	169.181	182.68
Peaxi162Scf00116g01620	226.219	47.477	25.7896	69.9954
Peaxi162Scf00040g00023	226.199	308.098	249.907	347.959
Peaxi162Scf00496g00077	226.041	192.759	144.732	13.3334
Peaxi162Scf01292g00029	226.02	131.087	331.628	172.357
Peaxi162Scf00599g00115	225.95	6.39555	7.32091	10.8602
Peaxi162Scf00828g00116	225.871	203.122	187.617	219.197
Peaxi162Scf00349g00059	225.8	83.4443	129.475	124.767
Peaxi162Scf00842g00323	225.422	241.914	264.503	292.689
Peaxi162Scf00679g00133	225.182	197.679	249.739	266.207
Peaxi162Scf00139g00714	224.848	464.451	585.788	653.082
Peaxi162Scf00687g00041	224.661	76.2161	70.9954	51.284
Peaxi162Scf00331g00119	224.551	4.27654	4.0193	2.64072
Peaxi162Scf01084g00017	224.268	363.738	304.439	332.722
Peaxi162Scf00078g00710	223.542	366.192	566.522	506.652
Peaxi162Scf00038g02444	223.413	278.459	410.883	173.142
Peaxi162Scf00459g00025	222.741	115.711	218.835	201.696
Peaxi162Scf00689g00420	222.575	318.718	330.367	225.314
Peaxi162Scf00025g02112	222.247	143.026	208.733	173.843
Peaxi162Scf00620g00918	221.723	206.637	261.378	285.347
Peaxi162Scf00176g00036	221.636	271.29	489.501	349.004
Peaxi162Scf00092g01013	221.625	249.776	304.009	330.416
Peaxi162Scf00444g00722	221.215	199.529	294.093	303.737
Peaxi162Scf00273g01119	221.126	346.803	291.586	329.42
Peaxi162Scf00799g00517	221.016	140.204	135.828	147.593
Peaxi162Scf00119g00624	220.881	167.363	78.0229	155.294
Peaxi162Scf00037g01417	220.747	313.661	229.664	231.315
Peaxi162Scf01022g00023	220.674	189.323	238.283	177.582
Peaxi162Scf00173g00025	220.354	452.115	494.2	338.34
Peaxi162Scf00060g00017	220.109	221.846	276.992	226.504
Peaxi162Scf00227g00048	220.029	82.0829	190.681	97.0896
Peaxi162Scf00362g00344	219.792	28.8512	51.1614	46.5445
Peaxi162Scf00060g00020	219.752	215.375	291.753	254.72
Peaxi162Scf00106g00322	219.633	60.4168	57.0995	77.3907
Peaxi162Scf00541g00008	219.025	405.801	418.222	590.686
Peaxi162Scf00316g00327	218.487	257.32	276.297	340.456
Peaxi162Scf00136g00620	218.031	300.319	260.253	243.075
Peaxi162Scf00338g00912	217.641	118.41	81.6096	62.1579
Peaxi162Scf00285g00930	217.638	357.249	326.533	428.069
Peaxi162Scf00595g00216	217.602	197.134	745.825	90.0508
Peaxi162Scf00008g02422	217.19	58.4298	92.0448	47.8249
Peaxi162Scf00124g00035	217.099	275.458	292.181	400.911
Peaxi162Scf00001g03425	217.078	465.738	495.287	709.997
Peaxi162Scf00039g01318	216.704	209.466	208.589	242.924
Peaxi162Scf00591g00053	216.546	349.478	362.137	425.654
Peaxi162Scf00519g00621	216.399	414.2	428.408	648.977
Peaxi162Scf00734g00047	216.326	70.5356	54.1557	47.579
Peaxi162Scf00096g00714	215.251	525.274	501.162	627.766
Peaxi162Scf00123g01116	215.104	32.8771	44.9947	86.3574
Peaxi162Scf00404g00021	214.544	443.363	444.336	329.424
Peaxi162Scf00320g00122	214.146	255.606	222.618	220.133
Peaxi162Scf00016g01744	214.097	138.274	252.936	229.393
Peaxi162Scf00689g00127	214.048	408.043	444.884	463.882
Peaxi162Scf00141g00048	213.812	216.14	180.53	145.908
Peaxi162Scf00067g01119	213.446	249.769	157.846	139.645
Peaxi162Scf00358g01214	213.256	190.695	183.599	209.775
Peaxi162Scf00030g00157	213.217	1.22074	2.76984	0.43488
Peaxi162Scf00001g10221	213.087	278.494	357.991	260.499
Peaxi162Scf00376g00210	212.964	7.98175	4.88794	1.812
Peaxi162Scf01517g00134	212.963	247.905	206.083	201.462
Peaxi162Scf00585g00044	212.642	372.164	449.95	479.879
Peaxi162Scf00102g01135	212.458	433.05	417.194	547.392
Peaxi162Scf00480g00073	212.231	94.1237	244.995	177.413
Peaxi162Scf01174g00117	212.208	32.9581	58.2919	33.6416
Peaxi162Scf01216g00069	212.054	106.758	175.24	164.175
Peaxi162Scf00306g00087	212.025	121.975	126.055	160.592
Peaxi162Scf00517g00021	211.679	438.185	388.141	520.405
Peaxi162Scf00286g00820	211.643	184.065	2974.04	2580.34
Peaxi162Scf00540g00126	211.254	249.16	229.607	238
Peaxi162Scf00700g00528	211.059	91.029	119.236	138.901
Peaxi162Scf00045g00217	210.998	255.123	233.937	217.853
Peaxi162Scf00540g00007	210.843	416.014	378.205	408.319
Peaxi162Scf00306g00059	210.545	271.88	245.718	469.899
Peaxi162Scf01012g00125	210.351	174.846	190.769	238.716
Peaxi162Scf00009g00025	209.886	321.007	216.963	238.457
Peaxi162Scf00521g00814	209.647	3.61144	0.397856	3.1061
Peaxi162Scf00498g00723	209.304	488.506	391.315	577.492
Peaxi162Scf00038g02229	208.717	252.284	199.064	176.999
Peaxi162Scf00372g00041	208.699	189.662	178.126	218.318
Peaxi162Scf00073g01110	208.626	266.548	312.333	328.831
Peaxi162Scf00074g00201	207.955	219.279	790.706	543.533
Peaxi162Scf00407g00632	207.119	152.778	216.551	196.878
Peaxi162Scf00498g00025	207.013	392.471	313.538	481.218
Peaxi162Scf00964g00153	206.957	431.829	390.181	420.593
Peaxi162Scf00541g00629	206.771	418.631	318.352	460.152
Peaxi162Scf00372g00004	206.755	280.567	232.879	229.879
Peaxi162Scf01503g00019	206.326	187.537	166.304	209.025
Peaxi162Scf00062g02314	206.158	165.905	185.77	149.973
Peaxi162Scf00069g02139	205.923	271.641	222.457	271.395
Peaxi162Scf00337g00313	205.517	380.858	220.743	303.26
Peaxi162Scf00010g00308	205.508	236.694	297.622	260.112
Peaxi162Scf00337g00028	205.398	372.074	373.908	499.78
Peaxi162Scf00474g00216	205.358	240.219	226.458	277.575
Peaxi162Scf00852g00012	205.186	118.318	151.386	111.159
Peaxi162Scf00338g00310	205.069	281.789	371.317	398.249
Peaxi162Scf00447g10119	204.996	49.4217	129.083	129.456
Peaxi162Scf00186g01713	204.471	193.613	204.365	219.114
Peaxi162Scf00594g00523	204.352	912.36	1235.6	989.383
Peaxi162Scf00102g01842	203.839	248.539	269.239	328.936
Peaxi162Scf00942g00127	203.809	561.795	393.338	388.442
Peaxi162Scf00700g00135	203.625	144.342	190.736	219.114
Peaxi162Scf00523g00628	203.61	230.989	207.779	244.217
Peaxi162Scf00189g00061	203.495	138.964	164.996	166.404
Peaxi162Scf00147g00511	203.482	267.61	404.409	360.55
Peaxi162Scf00020g00154	203.454	57.996	53.4964	56.7281
Peaxi162Scf00159g01028	203.214	221.771	227.882	179.407
Peaxi162Scf00352g00711	203.146	76.2898	102.647	98.3735
Peaxi162Scf00357g00622	203.027	98.5085	48.3425	130.055
Peaxi162Scf00544g01010	202.919	453.292	421.092	625.034
Peaxi162Scf00314g00936	202.465	292.99	296.081	326.883
Peaxi162Scf00034g02717	202.379	201.88	322.132	149.908
Peaxi162Scf00344g01310	202.19	161.377	237.727	190.664
Peaxi162Scf00017g02227	202.111	620.968	872.421	1067.14
Peaxi162Scf00114g00061	201.946	336.44	324.29	289.179
Peaxi162Scf00171g00822	201.06	171.511	153.742	226.805
Peaxi162Scf00711g00410	201.047	499.85	366.836	438.85
Peaxi162Scf00381g00086	200.882	86.9003	88.9507	206.378
Peaxi162Scf00439g00082	200.4	733.856	1315.36	1240.9
Peaxi162Scf00091g00064	200.252	208.343	428.873	211.97
Peaxi162Scf00274g00447	200.237	113.574	176.688	139.149
Peaxi162Scf01305g00032	200.164	181.039	182.691	190.182
Peaxi162Scf00548g00066	200.076	452.897	394.818	502.705
Peaxi162Scf00147g00614	200.075	306.302	192.679	203.682
Peaxi162Scf00097g00108	199.355	363.882	439.924	511.165
Peaxi162Scf00287g01313	199.117	144.446	157.133	159.735
Peaxi162Scf00216g01419	199.051	18.5088	6.70306	93.728
Peaxi162Scf00110g00117	198.928	293.72	271.378	363.976
Peaxi162Scf00955g00216	198.514	189.656	155.899	166.936
Peaxi162Scf00064g00059	198.466	261.161	227.263	254.806
Peaxi162Scf00536g00415	197.812	235.579	263.949	340.119
Peaxi162Scf00383g00092	197.753	191.421	174.316	219.987
Peaxi162Scf00725g00019	197.692	60.6308	109.822	93.3265
Peaxi162Scf00362g00831	197.133	411.132	109.733	190.76
Peaxi162Scf00471g00710	196.995	472.495	1008.88	1405.79
Peaxi162Scf00281g00319	195.959	99.3531	130.036	98.2384
Peaxi162Scf01018g00310	195.731	248.467	304.519	302.866
Peaxi162Scf00023g01329	195.678	257.428	212.482	257.814
Peaxi162Scf00386g00220	195.327	11.6101	37.6414	42.3078
Peaxi162Scf00550g00426	194.993	249.515	200.875	193.551
Peaxi162Scf00464g00004	194.843	165.412	175.557	163.923
Peaxi162Scf00226g00011	194.799	213.324	190.141	194.652
Peaxi162Scf00523g00721	194.742	283.084	282.546	388.701
Peaxi162Scf00170g00320	194.729	337.534	317.635	359.921
Peaxi162Scf00399g00918	194.638	207.284	251.548	235.077
Peaxi162Scf00599g00043	194.036	64.7243	141.518	58.2017
Peaxi162Scf00818g00217	193.972	103.836	117.438	98.6973
Peaxi162Scf00016g00516	193.563	129.008	155.48	145.363
Peaxi162Scf00337g00039	192.88	560.177	420.821	479.331
Peaxi162Scf00241g00420	192.529	108.334	182.815	215.706
Peaxi162Scf00173g00217	192.436	53.7437	164.949	83.0013
Peaxi162Scf00008g03415	192.306	191.359	150.536	173.042
Peaxi162Scf00111g01476	191.222	306.191	279.745	337.054
Peaxi162Scf00683g00148	190.893	189.114	215.297	237.725
Peaxi162Scf00123g01726	190.564	289.645	358.364	377.291
Peaxi162Scf00267g00714	190.293	178.505	246.799	213.64
Peaxi162Scf00463g00052	190.118	3.67774	18.037	8.18421
Peaxi162Scf00297g00038	189.96	236.921	211.864	227.617
Peaxi162Scf00139g01219	189.933	227.053	184.652	219.694
Peaxi162Scf00006g00535	189.866	1347.9	1035.25	1250.9
Peaxi162Scf00403g00715	189.751	211.986	302.308	311.801
Peaxi162Scf00523g00111	189.616	181.482	161.415	155.189
Peaxi162Scf00328g00720	189.292	203.136	192.027	204.006
Peaxi162Scf00420g00847	189.235	182.632	168.821	195.625
Peaxi162Scf00049g00911	189.152	130.494	135.986	68.5662
Peaxi162Scf01662g00116	188.765	544.011	656.261	463.339
Peaxi162Scf01327g00136	188.316	43.7469	13.7029	21.4126
Peaxi162Scf00793g00337	188.035	376.343	344.456	515.027
Peaxi162Scf00016g02223	188.034	92.7063	161.839	118.802
Peaxi162Scf00304g01114	188.005	374.613	230.33	357.169
Peaxi162Scf00002g00912	187.846	384.452	1032.14	708.238
Peaxi162Scf00132g00415	187.833	87.2292	99.0245	104.103
Peaxi162Scf00264g00841	187.307	255.505	271.291	240.318
Peaxi162Scf00419g00111	187.218	164.8	186.207	206.599
Peaxi162Scf00013g00124	186.983	404.013	407.332	582.246
Peaxi162Scf00114g00210	186.863	493.419	505.052	625.277
Peaxi162Scf00096g00411	186.74	304.209	292.602	172.651
Peaxi162Scf00017g00617	186.398	128.099	116.3	83.7627
Peaxi162Scf00570g00213	186.16	79.0235	124.115	101.711
Peaxi162Scf00246g01119	186.112	145.208	135.016	117.062
Peaxi162Scf00788g00213	185.941	3.41301	8.9816	14.3968
Peaxi162Scf00029g00015	185.914	328.27	279.839	310.331
Peaxi162Scf00214g00048	185.423	201.885	161.624	174.787
Peaxi162Scf00359g01222	185.221	393.142	262.62	277.423
Peaxi162Scf00274g00349	185.109	224.555	99.8582	144.627
Peaxi162Scf00391g00621	184.979	26.7955	84.7675	58.8507
Peaxi162Scf00517g00422	184.286	36.6516	68.4001	11.3824
Peaxi162Scf00171g00926	184.013	200.002	169.236	198.842
Peaxi162Scf00043g00251	183.764	234.146	172.096	202.325
Peaxi162Scf00166g01032	183.709	295.6	270.573	216.386
Peaxi162Scf00220g00042	183.662	423.551	370.043	504.959
Peaxi162Scf00189g00003	183.491	128.397	98.6042	121.787
Peaxi162Scf00441g00414	183.431	367.102	298.547	487.894
Peaxi162Scf00063g02322	183.363	128.664	149.306	125.227
Peaxi162Scf00548g00317	183.318	202.932	229.585	210.135
Peaxi162Scf00111g00013	183.307	0.473072	0.489617	0.438174
Peaxi162Scf00036g02018	182.645	443.119	360.312	523.689
Peaxi162Scf00480g00211	182.615	47.9296	69.0649	58.0927
Peaxi162Scf00663g00010	182.602	190.091	214.099	177.882
Peaxi162Scf00125g01117	182.498	183.637	185.243	156.383
Peaxi162Scf00030g01820	182.189	386.81	326.195	247.445
Peaxi162Scf00701g00029	181.41	191.918	185.684	205.739
Peaxi162Scf00038g01947	181.396	178.603	152.85	169.946
Peaxi162Scf00595g00111	180.807	613.886	692.344	671.968
Peaxi162Scf00016g01124	180.789	204.162	180.624	260.673
Peaxi162Scf00597g00826	180.665	206.944	204.818	202.437
Peaxi162Scf00030g02219	180.656	134.546	149.162	174.048
Peaxi162Scf00059g00318	180.641	298.517	193.405	258.742
Peaxi162Scf00025g02619	180.259	173.236	154.277	162.568
Peaxi162Scf00026g02311	180.085	150.089	91.5879	121.747
Peaxi162Scf00922g00110	179.91	144.313	135.536	45.2686
Peaxi162Scf00556g00035	179.702	1.93809	9.99044	54.0106
Peaxi162Scf00848g00118	179.544	911.181	1518.65	1789.51
Peaxi162Scf03709g00005	179.406	136.882	169.527	208.426
Peaxi162Scf00362g00830	179.363	189.75	194.75	279.468
Peaxi162Scf00015g00027	179.307	93.4064	81.2192	84.3747
Peaxi162Scf00185g00818	179.295	195.829	189.702	193.463
Peaxi162Scf00928g00136	179.279	517.151	614.896	568.732
Peaxi162Scf00415g00012	178.766	430.171	444.803	535.017
Peaxi162Scf00401g00424	178.762	115.341	141.362	151.976
Peaxi162Scf00043g02924	178.578	4.20418	22.9913	13.5075
Peaxi162Scf00652g00015	178.521	8.21472	23.6534	185.603
Peaxi162Scf00071g00533	178.51	369.797	318.992	458.957
Peaxi162Scf00173g00010	178.354	464.05	407.525	597.923
Peaxi162Scf00011g00428	178.191	219.107	223.986	225.97
Peaxi162Scf00203g00081	177.956	15.9797	15.7706	5.13308
Peaxi162Scf00074g00224	177.75	240.08	217.363	259.056
Peaxi162Scf01294g00227	177.733	22.1131	64.1749	34.5115
Peaxi162Scf00020g00113	177.731	225.333	232.729	245.76
Peaxi162Scf00408g00823	177.163	125.435	57.267	24.1496
Peaxi162Scf00051g01815	177.029	109.223	158.557	141.355
Peaxi162Scf00324g00719	176.239	419.001	345.337	484.323
Peaxi162Scf00207g01423	176.167	184.937	229.122	223.093
Peaxi162Scf01604g00015	176.018	284.702	196.74	215.423
Peaxi162Scf00164g00412	175.904	152.334	166.326	131.964
Peaxi162Scf00255g01021	175.859	301.781	384.518	424.791
Peaxi162Scf00988g00320	175.585	12.8178	1.95518	1.72865
Peaxi162Scf00091g00615	175.566	348.874	280.213	340.291
Peaxi162Scf00402g00934	175.347	205.165	222.626	207.502
Peaxi162Scf01216g00045	175.179	67.4755	210.067	56.5994
Peaxi162Scf00045g01456	175.037	289.494	289.156	307.235
Peaxi162Scf00037g01127	174.997	486.04	384.785	561.685
Peaxi162Scf00389g00029	174.789	157.17	186.964	183.519
Peaxi162Scf00207g00754	174.661	182.991	277.688	253.117
Peaxi162Scf00189g00041	174.195	87.1281	138.449	95.0624
Peaxi162Scf00304g00214	174.122	72.1813	165.644	132.162
Peaxi162Scf00189g00312	174.004	145.963	148.399	160.644
Peaxi162Scf00328g00716	173.988	246.495	234.692	257.756
Peaxi162Scf00316g00517	173.929	18.2709	22.1226	42.1976
Peaxi162Scf01172g00031	173.821	217.498	206.354	235.097
Peaxi162Scf00256g00812	173.326	136.364	140.865	164.762
Peaxi162Scf00074g00146	173.281	208.289	176.806	236.099
Peaxi162Scf01007g00005	173.266	230.803	243.846	298.96
Peaxi162Scf00528g00045	173.196	198.039	190.424	226.549
Peaxi162Scf00391g00019	173.185	292.961	190.229	215.227
Peaxi162Scf00069g00202	173.16	178.518	62.5517	119.022
Peaxi162Scf00325g00007	172.676	169.473	227.112	272.327
Peaxi162Scf00123g01121	172.669	199.574	177.759	197.861
Peaxi162Scf00576g00126	172.271	46.3531	61.8593	59.8901
Peaxi162Scf01302g00041	172.267	393.114	306.779	406.057
Peaxi162Scf00400g00310	172.072	530.003	613.546	465.456
Peaxi162Scf00242g01317	172.054	268.973	310.134	284.751
Peaxi162Scf00249g00716	171.65	123.501	106.964	124.985
Peaxi162Scf00128g00541	171.493	48.3878	51.3234	51.7057
Peaxi162Scf00945g00023	171.476	67.9041	86.0349	77.6459
Peaxi162Scf00103g01212	171.335	274.405	287.338	314.26
Peaxi162Scf01221g00029	171.085	209.248	135.702	139.603
Peaxi162Scf00330g00031	170.928	74.5211	67.3275	54.2204
Peaxi162Scf00689g00418	170.828	181.286	172.374	226.444
Peaxi162Scf00182g00009	170.75	92.5557	106.785	105.276
Peaxi162Scf01205g00177	170.725	206.408	193.856	182.732
Peaxi162Scf00264g00024	170.692	322.396	329.43	229.602
Peaxi162Scf00593g00026	170.579	219.157	222.92	281.654
Peaxi162Scf00085g01215	170.306	1862	1386.79	765.652
Peaxi162Scf00379g00515	170.298	106.412	125.915	135.975
Peaxi162Scf00078g01140	14.4358	48.67	67.3905	114.59
Peaxi162Scf00060g00124	169.832	176.047	213.448	199.59
Peaxi162Scf00207g01530	169.78	135.988	210.231	165.767
Peaxi162Scf00147g00615	169.717	362.834	365.007	460.836
Peaxi162Scf00314g00228	169.496	147.67	139.276	135.87
Peaxi162Scf00423g00049	169.483	173.229	112.171	239.727
Peaxi162Scf00689g00539	169.407	395.11	414.38	426.411
Peaxi162Scf01052g00002	169.286	135.065	57.7962	40.5529
Peaxi162Scf00365g00110	169.184	377.668	338.385	416.804
Peaxi162Scf00802g00032	168.779	120.783	114.6	147.525
Peaxi162Scf00928g00131	168.746	251.126	179.147	193.806
Peaxi162Scf00136g00619	168.711	235.844	220.611	235.873
Peaxi162Scf00071g00318	168.54	116.364	160.265	184.416
Peaxi162Scf00294g00812	168.36	2.42644	39.5351	34.1826
Peaxi162Scf00372g00722	168.267	162.536	201.104	232.319
Peaxi162Scf00732g00449	168.256	425.888	432.188	456.864
Peaxi162Scf00926g00031	168.076	8.82748	4.2404	4.11742
Peaxi162Scf00445g00073	167.938	25.1347	65.7468	42.2256
Peaxi162Scf00620g00533	167.588	123.282	37.7203	31.3929
Peaxi162Scf00136g00618	167.227	226.174	182.692	231.319
Peaxi162Scf00031g02716	167.124	21.9947	53.177	25.4405
Peaxi162Scf00920g00034	166.969	351.256	164.157	139.54
Peaxi162Scf00110g01213	166.962	237.617	88.5205	185.288
Peaxi162Scf00003g01123	166.842	300.272	342.156	491.206
Peaxi162Scf00382g00122	166.624	116.045	130.855	110.682
Peaxi162Scf00038g00733	166.569	258.82	221.128	339.359
Peaxi162Scf00089g00422	166.205	159.983	94.1636	119.368
Peaxi162Scf01097g00415	165.926	441.634	580.066	304.379
Peaxi162Scf00801g00221	165.346	495.711	358.158	335.087
Peaxi162Scf00134g02029	165.258	217.17	231.778	260.793
Peaxi162Scf00673g00136	165.249	177.733	219.988	218.874
Peaxi162Scf00993g00343	165.17	57.6647	58.354	69.0096
Peaxi162Scf00089g00145	165.007	518.864	399.088	549.763
Peaxi162Scf00351g00316	164.721	275.023	198.27	241.871
Peaxi162Scf00111g00531	164.572	327.206	440.64	488.183
Peaxi162Scf00406g00414	164.436	307.593	336.956	263.352
Peaxi162Scf00072g00089	164.209	230.178	224.419	79.0329
Peaxi162Scf00141g00216	163.926	374.616	420.081	465.677
Peaxi162Scf00037g01515	163.79	272.976	301.097	339.845
Peaxi162Scf00400g00511	163.779	102.494	129.684	106.381
Peaxi162Scf00264g00010	163.658	120.663	356.489	114.482
Peaxi162Scf00078g01330	163.617	159.434	160.971	142.667
Peaxi162Scf00037g00119	163.522	137.157	160.895	177.635
Peaxi162Scf40203g00005	163.236	181.559	175.184	180.275
Peaxi162Scf00807g00038	163.226	266.911	222.1	230.501
Peaxi162Scf00201g00128	163.156	389.719	394.905	518.411
Peaxi162Scf00015g00098	163.012	29.1569	82.711	85.2116
Peaxi162Scf00042g02411	162.816	250.9	218.925	203.492
Peaxi162Scf00408g00843	162.741	210.059	190.478	145.964
Peaxi162Scf00054g01111	162.692	120.419	80.818	52.6427
Peaxi162Scf00078g01222	162.602	168.94	168.499	193.041
Peaxi162Scf00408g00846	162.598	135.589	51.0235	30.176
Peaxi162Scf00062g00113	162.38	32.2522	70.2882	72.7803
Peaxi162Scf00044g01613	162.312	221.642	271.573	288.387
Peaxi162Scf00439g00019	162.273	195.851	176.718	194.324
Peaxi162Scf01372g00049	162.227	322.242	288.971	388.479
Peaxi162Scf00130g00127	162.181	71.4244	108.816	83.6741
Peaxi162Scf00205g00619	162.016	14.7897	84.5369	97.7538
Peaxi162Scf00111g01320	161.994	116.513	123.853	112.586
Peaxi162Scf00081g01710	161.902	304.284	169.734	165.196
Peaxi162Scf01220g00002	161.867	0.486504	0.900411	0.720985
Peaxi162Scf00037g00635	161.312	213.211	114.34	128.501
Peaxi162Scf00452g00210	161.278	250.274	182.787	180.217
Peaxi162Scf00626g00718	160.866	172.188	202.31	232.241
Peaxi162Scf00469g00626	160.789	158.399	155.845	134.078
Peaxi162Scf00424g00053	160.615	65.5948	59.8773	51.8594
Peaxi162Scf00486g00002	160.326	50.894	48.2205	89.1088
Peaxi162Scf00171g00936	160.295	446.471	520.222	439.399
Peaxi162Scf00085g00530	160.143	263.648	159.838	149.384
Peaxi162Scf00585g00110	160.134	84.6666	156.082	118.502
Peaxi162Scf00170g00626	159.984	232.654	201.474	198.54
Peaxi162Scf00607g00051	159.935	283.234	273.467	310.252
Peaxi162Scf00105g00098	159.658	208.641	157.636	181.997
Peaxi162Scf00045g00533	159.514	13.0154	17.6962	24.2371
Peaxi162Scf00119g00811	159.514	276.726	290.071	281.272
Peaxi162Scf00276g00211	159.244	159.748	155.725	176.064
Peaxi162Scf00553g00913	159.157	216.225	209.824	147.293
Peaxi162Scf00444g00016	159.135	175.514	174.362	218.206
Peaxi162Scf00164g01139	158.965	353.014	303.033	457.335
Peaxi162Scf00232g00021	158.7	128.367	188.515	153.701
Peaxi162Scf00004g04520	158.652	138.088	196.845	215.657
Peaxi162Scf00498g00030	158.522	28.1482	26.3515	12.2626
Peaxi162Scf00723g00312	158.176	85.6076	93.4686	79.1926
Peaxi162Scf00689g00558	158.045	179.81	234.052	209.457
Peaxi162Scf00039g01118	157.833	96.3367	71.8842	118.764
Peaxi162Scf00455g00057	157.82	728.245	798.479	629.469
Peaxi162Scf01086g00024	157.693	77.3736	89.816	82.5888
Peaxi162Scf00374g00321	157.621	42.1369	78.7697	44.3133
Peaxi162Scf00073g00019	157.472	188.322	169.011	187.787
Peaxi162Scf01530g00037	157.395	260.877	138.139	148.449
Peaxi162Scf00498g00721	157.332	90.4526	82.3119	108.842
Peaxi162Scf00089g00122	157.306	173.998	155.356	186.774
Peaxi162Scf00008g03318	157.053	269.186	221.37	227.802
Peaxi162Scf00074g00546	156.997	195.431	162.151	182.121
Peaxi162Scf00333g00004	156.933	340.274	281.13	422.564
Peaxi162Scf00017g00015	156.838	281.902	245.43	265.032
Peaxi162Scf01446g00005	156.831	51.831	72.1784	70.9353
Peaxi162Scf00362g00046	156.574	45.6534	89.3727	72.1772
Peaxi162Scf00083g00714	156.446	114.202	110.903	97.8565
Peaxi162Scf00699g00638	156.356	143.539	135.64	148.545
Peaxi162Scf00153g01027	156.26	130.188	137.538	143.09
Peaxi162Scf00038g00126	155.56	85.9593	121.716	133.715
Peaxi162Scf01333g00110	155.494	72.8509	79.7251	53.5641
Peaxi162Scf00037g01420	155.262	346.221	273.361	375.877
Peaxi162Scf00258g00128	155.235	284.959	200.262	234.453
Peaxi162Scf00028g00183	154.977	72.3843	66.7314	114.068
Peaxi162Scf00320g00053	154.888	325.748	255.751	219.266
Peaxi162Scf00316g00008	154.778	188.233	227.138	220.878
Peaxi162Scf00745g00067	154.175	368.359	260.977	340.656
Peaxi162Scf00038g00840	154.149	166.404	165.895	157.87
Peaxi162Scf00985g00004	154.082	488.061	203.155	313.358
Peaxi162Scf00860g00422	154.026	102.379	114.524	106.605
Peaxi162Scf00291g00082	153.743	79.3525	149.975	134.052
Peaxi162Scf00349g00057	153.543	147.609	158.187	121.783
Peaxi162Scf00131g01512	153.355	241.243	336.629	421.815
Peaxi162Scf00393g00041	153.296	315.967	246.554	319.805
Peaxi162Scf01506g00006	152.929	324.652	252.444	263.116
Peaxi162Scf00117g00210	152.835	94.0767	82.4154	105.915
Peaxi162Scf00690g00215	152.757	34.2341	48.5879	36.6806
Peaxi162Scf00073g00038	152.612	287.024	259.799	282.966
Peaxi162Scf01099g00002	152.602	207.018	318.046	255.662
Peaxi162Scf00363g00318	152.593	86.9066	104.609	112.983
Peaxi162Scf00501g00021	152.368	250.772	2957.29	1955.81
Peaxi162Scf00444g00840	152.174	47.4724	87.2956	216.794
Peaxi162Scf00075g00107	152.173	84.2714	60.5721	115.361
Peaxi162Scf00076g00715	151.875	72.5487	93.9169	139.411
Peaxi162Scf00783g00341	151.423	173.072	329.514	267.226
Peaxi162Scf00063g00616	150.971	201.925	133.965	165.782
Peaxi162Scf00033g02835	150.818	130.452	143.059	117.083
Peaxi162Scf00562g00214	150.469	125.458	106.973	67.5488
Peaxi162Scf00624g00036	150.447	277.25	263.723	364.175
Peaxi162Scf00111g00048	150.438	77.646	88.6862	79.6399
Peaxi162Scf00002g01616	150.391	56.0927	138.114	120.281
Peaxi162Scf00964g00021	150.238	136.292	118.895	125.386
Peaxi162Scf00006g00088	150.088	74.8989	91.2949	62.7004
Peaxi162Scf00021g02523	150.032	193.313	156.721	176.101
Peaxi162Scf00026g03012	150.016	347.366	308.297	362.124
Peaxi162Scf00331g00001	149.946	162.879	242.842	227.141
Peaxi162Scf00314g00627	149.608	7.99513	16.3396	12.8825
Peaxi162Scf00415g00911	149.413	307.895	364.43	525.088
Peaxi162Scf00392g00511	149.38	69.6812	71.846	135.688
Peaxi162Scf00030g00044	149.203	23.7791	46.993	48.9515
Peaxi162Scf00058g02912	148.987	66.7195	77.5989	66.62
Peaxi162Scf00673g00223	148.804	131.823	211.184	232.304
Peaxi162Scf00320g00121	148.626	190.296	139.352	91.9891
Peaxi162Scf00367g00736	148.582	394.994	300.225	289.982
Peaxi162Scf00406g00128	148.579	236.635	163.212	160.043
Peaxi162Scf01087g00015	148.524	134.528	153.025	110.905
Peaxi162Scf00075g01326	148.322	187.566	176.648	206.153
Peaxi162Scf00001g00572	147.806	175.096	178.695	189.014
Peaxi162Scf00802g00035	147.778	88.0335	132.312	59.9781
Peaxi162Scf00047g02228	147.72	78.0933	86.5393	67.8307
Peaxi162Scf00374g00033	147.472	35.849	33.4021	81.1872
Peaxi162Scf00450g00869	147.455	106.21	57.7179	69.568
Peaxi162Scf01086g00136	147.433	161.086	155.856	159.827
Peaxi162Scf01333g10014	147.405	149.355	176.013	156.35
Peaxi162Scf00041g00213	147.351	13.7904	27.1259	70.6327
Peaxi162Scf00740g00423	147.171	36.11	49.6941	39.4653
Peaxi162Scf00518g00316	147.076	129.789	162.305	202.934
Peaxi162Scf00159g01641	146.809	166.997	119.072	135.264
Peaxi162Scf00141g00615	146.783	74.2084	122.94	71.6054
Peaxi162Scf00258g00618	146.745	67.2189	50.3504	53.6171
Peaxi162Scf00953g00416	146.447	98.0647	122.5	188.664
Peaxi162Scf00372g00069	146.373	328.278	294.587	354.878
Peaxi162Scf00523g00718	145.782	216.891	211.452	205.755
Peaxi162Scf00481g00628	145.677	201.08	236.485	237.583
Peaxi162Scf00394g00618	145.565	12.2488	15.8266	10.5305
Peaxi162Scf00056g00123	145.492	171.068	163.746	201.632
Peaxi162Scf00428g00073	145.393	136.839	169.626	168.029
Peaxi162Scf00213g00942	145.339	265.785	232.05	207.312
Peaxi162Scf00455g00019	145.229	334.147	314.706	400.438
Peaxi162Scf00038g02343	145.214	17.0468	13.8148	10.6036
Peaxi162Scf00058g02018	145.179	201.373	171.553	155.506
Peaxi162Scf00060g00061	145.135	286.253	242.82	299.77
Peaxi162Scf00235g00833	145.119	165.239	230.426	280.884
Peaxi162Scf00007g00318	145.077	455.358	137.804	225.41
Peaxi162Scf00679g00214	145.023	208.028	72.0483	107.672
Peaxi162Scf00152g00928	144.946	67.3404	145.78	186.973
Peaxi162Scf00408g00614	144.723	112.19	157.218	157.186
Peaxi162Scf00117g01731	144.574	68.2161	70.2547	76.9358
Peaxi162Scf01038g00142	144.501	331.421	276.243	395.47
Peaxi162Scf00360g00029	144.358	379.532	254.906	314.353
Peaxi162Scf00646g00322	144.332	212.245	208.673	197.392
Peaxi162Scf00285g00049	144.153	6.13101	23.9509	25.7536
Peaxi162Scf01445g00008	144.12	269.877	244.19	257.335
Peaxi162Scf00496g00062	144.085	127.282	87.518	81.0005
Peaxi162Scf00228g00615	143.893	41.3154	49.6958	51.3008
Peaxi162Scf00740g00548	143.644	87.1213	531.693	870.875
Peaxi162Scf00086g01318	143.81	39.62	179.385	122.999
Peaxi162Scf00064g00532	143.801	77.3995	84.1911	87.2982
Peaxi162Scf00111g01322	143.768	31.1128	35.3313	43.5472
Peaxi162Scf00026g00312	143.736	26.8997	33.0299	13.9564
Peaxi162Scf01060g00008	143.692	60.0832	152.84	310.814
Peaxi162Scf00160g00134	143.666	227.482	242.979	277.567
Peaxi162Scf00141g01026	143.652	83.6346	105.626	80.1287
Peaxi162Scf00004g04011	143.645	145.136	133.099	154.613
Peaxi162Scf00643g00432	143.645	177.92	189.555	170.777
Peaxi162Scf01205g00171	143.572	112.477	144.177	178.431
Peaxi162Scf00160g01037	143.529	73.4977	93.2375	72.1187
Peaxi162Scf00046g00119	143.487	44.6017	12.535	14.2156
Peaxi162Scf00064g01718	143.417	278.998	253.436	258.107
Peaxi162Scf00189g01212	143.18	296.776	177.616	205.59
Peaxi162Scf00045g01943	143.144	127.943	135.524	141.77
Peaxi162Scf00282g00715	142.94	186.653	190.246	254.176
Peaxi162Scf00367g00010	142.575	125.116	120.79	126.452
Peaxi162Scf00717g00218	142.556	117.651	129.897	102.977
Peaxi162Scf00270g00819	142.551	479.877	403.084	312.233
Peaxi162Scf00185g00039	142.518	378.089	367.736	359.82
Peaxi162Scf00945g00122	142.352	179.504	149.555	207.69
Peaxi162Scf00160g01744	142.259	95.6817	38.533	64.8598
Peaxi162Scf00652g00216	142.251	88.7383	100.877	116.675
Peaxi162Scf00141g01117	142.244	101.654	51.17	65.33
Peaxi162Scf00783g00018	142.197	317.979	291.023	427.197
Peaxi162Scf00164g00138	142.121	129.331	128.39	63.1572
Peaxi162Scf00324g00334	141.932	189.583	194.773	179.829
Peaxi162Scf00788g10013	141.815	294.166	240.167	290.671
Peaxi162Scf00416g00116	141.559	133.755	87.5251	104.498
Peaxi162Scf00190g00036	141.498	0.878139	0.427695	2.012
Peaxi162Scf00193g00013	141.344	121.164	128.47	137.427
Peaxi162Scf00170g00124	141.173	142.64	120.002	158.96
Peaxi162Scf00015g02219	141.128	423.937	150.075	165.285
Peaxi162Scf00479g00114	141.09	153.886	145.055	151.651
Peaxi162Scf00274g00342	141.05	301.503	522.308	323.356
Peaxi162Scf00264g00713	141.006	111.662	134.9	118.212
Peaxi162Scf00421g00071	140.813	88.0989	103.772	91.9256
Peaxi162Scf00168g01522	140.748	167.544	145.752	125.639
Peaxi162Scf00089g01848	140.736	134.563	128.915	129.706
Peaxi162Scf00011g00942	140.683	62.0828	137.688	72.1308
Peaxi162Scf00037g01327	140.664	462.872	654.173	906.148
Peaxi162Scf00128g01626	140.564	142.351	108.628	134.009
Peaxi162Scf00213g00118	140.501	165.392	203.304	147.241
Peaxi162Scf00368g00095	140.457	123.228	124.921	133.754
Peaxi162Scf00021g02223	140.27	207.625	216.414	261.962
Peaxi162Scf00391g00728	140.243	122.003	17.6724	5.78691
Peaxi162Scf00472g00610	140.225	318.996	273.868	210.721
Peaxi162Scf00542g00315	140.177	20.4591	20.8745	3.9534
Peaxi162Scf00088g00042	140.172	489.986	350.443	364.015
Peaxi162Scf00592g00211	140.058	147.254	348.231	271.155
Peaxi162Scf00378g00620	140.056	97.7595	128.148	113.169
Peaxi162Scf00540g00061	139.828	34.3643	32.3089	29.518
Peaxi162Scf00074g01038	139.562	60.9093	46.6539	28.0427
Peaxi162Scf00069g01510	139.524	163.739	164.81	139.526
Peaxi162Scf00359g10124	139.469	119.738	189.491	179.051
Peaxi162Scf00594g00034	139.315	130.064	171.48	91.2671
Peaxi162Scf00085g02210	139.187	80.4191	117.901	105.922
Peaxi162Scf00091g01816	139.061	309.384	263.671	449.967
Peaxi162Scf00116g00313	138.991	284.391	184.62	176.412
Peaxi162Scf00074g00017	138.708	117.785	186.647	140.509
Peaxi162Scf00006g00389	138.513	82.2411	179.583	125.525
Peaxi162Scf00146g00514	138.423	231.961	266.323	333.844
Peaxi162Scf00026g03212	138.42	69.0281	68.5613	65.5246
Peaxi162Scf00337g00916	138.316	159.82	156.181	148.416
Peaxi162Scf00062g02216	138.196	204.244	160.657	181.846
Peaxi162Scf02095g00010	137.694	207.572	238.216	336.017
Peaxi162Scf00089g01334	137.683	416.958	223.311	229.835
Peaxi162Scf00465g00095	137.568	137.491	124.627	126.439
Peaxi162Scf00624g00033	137.439	211.72	133.256	139.374
Peaxi162Scf00041g02619	137.165	24.8367	37.8085	25.2618
Peaxi162Scf01853g00014	136.876	72.051	110.283	126.324
Peaxi162Scf00452g00411	136.825	35.0948	86.2875	87.1581
Peaxi162Scf00708g00211	136.814	151.74	168.043	172.265
Peaxi162Scf00244g00145	136.487	26.6353	5.04821	6.5125
Peaxi162Scf00673g00449	136.425	255.769	211.575	239.919
Peaxi162Scf00005g04016	136.274	39.7849	234.459	57.853
Peaxi162Scf00266g00512	136.165	132.653	207.257	184.989
Peaxi162Scf00739g00213	136.158	190.689	124.735	208.129
Peaxi162Scf00015g00816	135.993	153.223	142.336	107.539
Peaxi162Scf00134g01911	135.888	173.327	182.186	179.167
Peaxi162Scf00105g01426	135.678	150.093	172.37	161.673
Peaxi162Scf00074g00929	135.671	85.0528	100.336	109.557
Peaxi162Scf00004g04126	135.629	304.862	241.29	229.082
Peaxi162Scf00062g00219	135.472	204.172	178.58	169.438
Peaxi162Scf01024g00010	135.361	64.4765	147.915	64.2095
Peaxi162Scf00934g00138	135.177	122.417	32.3895	34.7085
Peaxi162Scf00853g00017	134.958	412.127	239.624	367.199
Peaxi162Scf00407g00521	134.799	89.0302	94.2805	129.657
Peaxi162Scf00904g00460	134.754	46.1351	75.9638	68.5276
Peaxi162Scf00078g00076	134.739	74.2276	95.8683	79.6076
Peaxi162Scf00281g00317	134.56	215.017	267.428	293.036
Peaxi162Scf00700g00235	134.529	203.144	183.529	138.389
Peaxi162Scf00002g01216	134.483	139.857	121.112	154.328
Peaxi162Scf00231g00813	134.459	142.321	67.0672	37.1346
Peaxi162Scf00315g00073	134.346	289.854	157.43	223.374
Peaxi162Scf00701g00211	134.031	303.633	359.777	422.674
Peaxi162Scf00298g00106	134.029	187.135	185.409	198.263
Peaxi162Scf00073g00057	133.974	321.587	280.388	325.03
Peaxi162Scf00200g01316	133.855	182.19	232.022	180.092
Peaxi162Scf00001g00036	133.798	39.6302	80.6898	76.79
Peaxi162Scf00870g00003	133.756	98.8831	174.566	114.395
Peaxi162Scf00111g01144	133.713	118.169	456.366	391.153
Peaxi162Scf00732g00317	133.555	3.54208	0.503171	0.115115
Peaxi162Scf00885g00320	133.538	116.733	54.0729	104.697
Peaxi162Scf00620g00710	133.257	36.5752	73.9166	79.3003
Peaxi162Scf00360g00616	133.069	131.94	148.118	182.73
Peaxi162Scf00314g01032	133.036	107.788	115.379	146.961
Peaxi162Scf00017g02115	132.632	643.87	114.162	218.964
Peaxi162Scf00586g00514	132.435	155.121	167.181	164.675
Peaxi162Scf00037g01221	132.218	102.693	112.63	106.995
Peaxi162Scf00053g00062	132.07	106.409	73.8931	109.634
Peaxi162Scf00100g01521	132.038	227.442	242.052	301.557
Peaxi162Scf00688g00358	131.876	173.735	158.094	174.672
Peaxi162Scf00171g00054	131.483	783.855	389.203	366.441
Peaxi162Scf00047g01129	131.483	42.5433	141.456	66.2527
Peaxi162Scf00732g00240	131.286	49.1809	54.6673	42.9532
Peaxi162Scf00683g00027	131.205	171.835	126.894	112.1
Peaxi162Scf00745g00014	131.082	198.819	158.908	220.46
Peaxi162Scf00382g00218	131.029	411.992	202.767	244.317
Peaxi162Scf00363g00520	130.894	147.108	110.588	145.003
Peaxi162Scf00592g00448	130.82	117.602	158.937	137.65
Peaxi162Scf00120g01512	130.807	97.0456	151.134	200.128
Peaxi162Scf00086g00435	130.612	162.463	203.35	218.764
Peaxi162Scf00117g00142	130.602	56.18	69.8684	71.4468
Peaxi162Scf00119g00313	130.593	11.3655	32.4458	16.3305
Peaxi162Scf00399g00073	130.484	272.71	268.986	309.332
Peaxi162Scf00286g00533	130.441	260.035	221.169	291.384
Peaxi162Scf00547g00610	130.413	351.751	173.012	103.415
Peaxi162Scf00145g00189	130.298	118.759	113.499	117.461
Peaxi162Scf00073g01611	130.273	119.225	171.078	146.106
Peaxi162Scf00198g00015	130.235	20.0165	7.90452	5.16391
Peaxi162Scf00041g00131	130.208	54.212	54.8335	68.4699
Peaxi162Scf00058g01219	130.127	205.62	236.52	356.167
Peaxi162Scf00487g00110	129.829	231.58	258.667	374.154
Peaxi162Scf00715g00114	129.806	239.126	207.738	323.947
Peaxi162Scf00652g00122	129.777	115.106	123.021	118.466
Peaxi162Scf00135g00056	129.506	46.343	329.068	57.1895
Peaxi162Scf01024g00009	129.358	62.4356	119.076	131.98
Peaxi162Scf00132g00422	129.204	123.351	120.222	111.834
Peaxi162Scf00744g00024	129.057	41.0356	70.2835	24.5795
Peaxi162Scf00020g00088	128.888	68.2662	96.344	87.5276
Peaxi162Scf00066g01712	128.611	114.907	128.018	130.67
Peaxi162Scf00190g01013	128.572	267.081	231.748	283.679
Peaxi162Scf00173g00822	128.529	142.649	110.471	105.187
Peaxi162Scf00117g00418	128.415	22.9802	38.1677	44.9543
Peaxi162Scf00004g04618	128.365	68.5112	118.748	103.143
Peaxi162Scf00404g00030	128.285	94.5833	89.8928	97.2855
Peaxi162Scf00047g01818	128.209	200.671	157.284	147.881
Peaxi162Scf00399g00922	127.906	206.541	182.93	191.032
Peaxi162Scf00171g00033	127.888	101.533	132.867	118.805
Peaxi162Scf00802g00014	127.838	0.0906233	0.0838618	0.0671506
Peaxi162Scf00654g00610	127.801	58.9342	53.2508	45.83
Peaxi162Scf00472g00312	127.642	16.3169	12.366	5.13702
Peaxi162Scf00075g01546	127.609	168.075	158.492	198.533
Peaxi162Scf00156g00512	127.515	144.615	134.275	126.095
Peaxi162Scf01086g00028	127.262	71.3655	81.3011	65.5849
Peaxi162Scf01086g00142	127.248	82.5588	203.507	238.907
Peaxi162Scf00487g00217	127.21	76.3642	181.856	165.389
Peaxi162Scf00441g00216	127.138	169.374	142.342	146.54
Peaxi162Scf00262g00615	127.099	109.188	93.7345	112.039
Peaxi162Scf00091g00616	127.084	127.67	140.988	101.048
Peaxi162Scf00722g00412	127.017	136.885	107.172	125.572
Peaxi162Scf00942g00001	127.013	21.0606	3.69529	0.10959
Peaxi162Scf00004g03212	127.003	28.2096	35.2333	23.5292
Peaxi162Scf00673g00319	126.963	148.683	134.35	124.273
Peaxi162Scf00481g00511	126.843	58.1276	70.9334	77.1601
Peaxi162Scf00253g01317	126.838	53.6346	49.3286	64.8117
Peaxi162Scf01280g00015	126.8	190.557	148.36	196.864
Peaxi162Scf00111g00027	126.696	54.899	63.1439	46.3384
Peaxi162Scf00248g00012	126.692	161.847	131.073	128.179
Peaxi162Scf00571g00036	126.595	261.184	167.115	146.248
Peaxi162Scf00089g01842	126.456	9.6115	13.7031	65.599
Peaxi162Scf00269g00135	126.324	196.501	169.307	99.3609
Peaxi162Scf00961g00115	126.232	275.991	288.037	384.366
Peaxi162Scf00481g00631	126.171	21.0641	29.4922	46.631
Peaxi162Scf00472g00077	126.133	221.547	74.3826	122.516
Peaxi162Scf00856g00324	126.126	15.3923	22.557	78.8944
Peaxi162Scf00084g00410	126.126	162.507	127.181	132.197
Peaxi162Scf00051g00109	126.082	124.744	109.907	140.011
Peaxi162Scf00583g00221	126.005	259.609	259.525	357.034
Peaxi162Scf00128g01038	125.901	5.92984	1.17011	16.8003
Peaxi162Scf00069g00043	125.861	144.265	147.292	137.047
Peaxi162Scf00077g00109	125.578	147.971	149.92	131.294
Peaxi162Scf00009g00217	125.189	135.153	191.007	188.758
Peaxi162Scf01716g00006	125.182	207.746	221.725	289.965
Peaxi162Scf00493g00442	124.849	0.203528	0.941714	0.125676
Peaxi162Scf00003g04711	124.576	298.688	213.724	287.276
Peaxi162Scf00575g00622	124.558	275.521	326.682	321.612
Peaxi162Scf01132g00140	124.534	124.545	314.934	164.793
Peaxi162Scf00473g10011	124.439	127.981	134.239	143.635
Peaxi162Scf00111g00062	124.432	56.4139	136.359	48.3623
Peaxi162Scf00166g00530	124.359	216.855	177.583	214.427
Peaxi162Scf00684g00122	124.167	195.697	145.899	152.361
Peaxi162Scf01553g00114	124.148	117.524	182.962	182.404
Peaxi162Scf00328g00527	124.073	124.318	138.005	136.624
Peaxi162Scf00906g00224	124.064	188.158	161.811	196.063
Peaxi162Scf00456g00212	124.018	226.985	197.494	228.56
Peaxi162Scf00286g00082	124.001	147.952	382.628	317.524
Peaxi162Scf00171g01030	123.816	79.822	87.7082	99.119
Peaxi162Scf00944g00009	123.761	179.259	347.206	348.079
Peaxi162Scf00013g01239	123.721	165.663	136.862	145.107
Peaxi162Scf00235g00064	123.718	97.4561	120.265	124.388
Peaxi162Scf00323g00815	123.716	97.5716	102.69	103.816
Peaxi162Scf00128g01227	123.702	228.75	226.527	196.146
Peaxi162Scf00231g00332	123.566	167.052	88.8771	121.818
Peaxi162Scf00347g00622	123.552	93.0796	137.075	129.184
Peaxi162Scf00417g01210	123.403	122.76	97.7671	157.673
Peaxi162Scf00137g00312	123.338	106.211	103.252	121.409
Peaxi162Scf00194g01044	123.299	222.919	164.594	233.872
Peaxi162Scf00066g00043	122.889	325.261	276.663	318.887
Peaxi162Scf00043g02713	122.806	6.30023	37.9579	32.6696
Peaxi162Scf00313g00066	122.765	177.379	60.3299	32.0905
Peaxi162Scf00054g02115	122.757	162.309	147.555	98.7817
Peaxi162Scf00698g00417	122.711	276.809	300.059	336.08
Peaxi162Scf00046g00230	122.495	148.745	122.25	94.3213
Peaxi162Scf00170g00919	122.418	110.277	118.024	101.245
Peaxi162Scf00500g00111	122.304	137.749	131.494	116.22
Peaxi162Scf00215g00510	122.288	340.523	264.053	168.492
Peaxi162Scf00271g00218	122.238	36.4635	49.6352	51.9334
Peaxi162Scf00606g00025	122.052	14.1445	11.8071	17.0391
Peaxi162Scf00149g01112	122.013	223.57	200.652	224.769
Peaxi162Scf00170g00812	121.965	149.546	137.047	153.199
Peaxi162Scf00700g00133	121.871	33.9041	33.2228	36.7541
Peaxi162Scf00194g00816	121.849	279.912	273.641	275.56
Peaxi162Scf00459g00833	121.808	205.588	258.012	310.018
Peaxi162Scf00001g31020	121.622	99.7073	115.121	123.288
Peaxi162Scf00016g00244	121.291	229.268	193.798	168.477
Peaxi162Scf01125g00023	121.26	99.4421	195.261	200.001
Peaxi162Scf00314g00733	121.236	140.034	253.929	228.908
Peaxi162Scf00073g01825	121.139	113.765	160.176	126.404
Peaxi162Scf00037g01217	120.973	228.486	181.087	238.097
Peaxi162Scf00420g00236	120.936	60.1955	67.5519	52.9385
Peaxi162Scf00038g02032	120.908	174.87	187.976	196.498
Peaxi162Scf00347g00004	120.898	0	0.797398	0.522409
Peaxi162Scf00423g00716	120.894	356.69	197.945	313.048
Peaxi162Scf00008g02125	120.869	67.6321	134.546	129.424
Peaxi162Scf00280g00008	120.81	241.496	261.486	223.336
Peaxi162Scf00881g00238	120.808	170.988	148.603	186.578
Peaxi162Scf00233g00038	120.793	203.797	214.572	253.107
Peaxi162Scf00222g00121	120.677	145.106	136.242	73.4936
Peaxi162Scf00673g00127	120.549	126.082	134.605	169.693
Peaxi162Scf00038g00179	120.378	142.181	120.541	130.212
Peaxi162Scf00231g01221	120.348	65.3723	40.5931	46.2028
Peaxi162Scf00203g00315	120.103	180.306	172.245	132.651
Peaxi162Scf00038g02337	120.033	91.3373	95.5603	81.1892
Peaxi162Scf00217g00314	120.02	25.7728	28.1954	33.7613
Peaxi162Scf00058g02110	120.014	77.7844	31.1966	46.9565
Peaxi162Scf00213g00153	119.805	0	0	0.154497
Peaxi162Scf00474g00519	119.789	151.026	153.115	152.951
Peaxi162Scf00420g00553	119.748	224.814	278.302	234.711
Peaxi162Scf00390g00125	119.661	79.4839	97.7946	127.694
Peaxi162Scf00526g00521	119.629	229.699	215.513	292.098
Peaxi162Scf00098g01412	119.62	117.068	210.053	171.523
Peaxi162Scf00717g00314	119.607	40.1652	43.4433	30.2826
Peaxi162Scf00038g01431	119.599	64.8093	90.7152	103.583
Peaxi162Scf01336g00018	119.284	175.914	129.146	150.933
Peaxi162Scf00016g02533	119.273	196.862	269.762	216.045
Peaxi162Scf00374g00318	119.2	53.0095	59.2771	76.0879
Peaxi162Scf00129g01227	119.131	381.13	292.092	331.248
Peaxi162Scf00635g00714	119.032	74.8823	65.6231	79.9783
Peaxi162Scf00462g00044	118.978	74.9935	130.54	150.984
Peaxi162Scf00082g10217	118.94	172.028	146.317	179.165
Peaxi162Scf00736g00011	118.86	43.7593	82.7171	80.78
Peaxi162Scf00219g00158	118.839	109.503	100.919	83.9174
Peaxi162Scf00198g00075	118.715	89.0033	75.1183	73.4242
Peaxi162Scf00071g00829	118.693	249.755	235.577	317.446
Peaxi162Scf00285g00011	118.599	23.7366	45.568	36.4876
Peaxi162Scf00015g00109	118.472	272.416	247.529	355.453
Peaxi162Scf00951g00342	118.383	270.782	205.696	272.242
Peaxi162Scf00038g02520	118.355	12.1057	20.4026	24.5731
Peaxi162Scf01208g00149	118.272	157.795	162.787	190.834
Peaxi162Scf00165g00912	118.241	32.2518	40.377	37.3493
Peaxi162Scf00801g00048	118.117	97.746	140.534	105.124
Peaxi162Scf00546g00223	118.095	713.17	234.048	195.245
Peaxi162Scf00714g00619	118.074	152.542	39.0639	58.4544
Peaxi162Scf01356g00004	118.053	160.631	175.562	160.525
Peaxi162Scf00879g00020	118.044	111.312	119.24	89.0674
Peaxi162Scf00975g00130	118.03	381.551	281.865	340.479
Peaxi162Scf00088g00817	117.952	6.74831	16.0327	10.3551
Peaxi162Scf00045g01523	117.944	133.205	246.707	139.914
Peaxi162Scf00294g00032	117.905	39.2871	115.777	92.6072
Peaxi162Scf00387g00112	117.622	90.6984	93.0623	120.235
Peaxi162Scf00168g01523	117.621	137.178	143.235	142.678
Peaxi162Scf00217g00910	117.593	226.165	229.82	321.556
Peaxi162Scf00700g00023	117.585	169.726	171.03	166.228
Peaxi162Scf00030g00224	117.566	61.4253	82.073	56.2715
Peaxi162Scf00000g00022	117.405	104.088	110.621	105.524
Peaxi162Scf00045g00237	117.25	177.642	174.896	184.698
Peaxi162Scf00300g00727	117.196	128.758	77.4324	25.4277
Peaxi162Scf00128g01124	117.028	109.444	135.371	171.796
Peaxi162Scf00998g00025	116.981	24.4782	31.9742	27.2509
Peaxi162Scf00136g00153	116.939	126.891	138.906	130.138
Peaxi162Scf00361g00910	116.68	118.685	100.018	130.3
Peaxi162Scf00295g00014	116.675	85.5946	123.97	112.667
Peaxi162Scf00503g00112	116.477	2.91661	5.41924	1.63789
Peaxi162Scf00016g01334	116.404	36.4717	45.5516	132.299
Peaxi162Scf00423g00220	116.398	290.614	246.741	337.538
Peaxi162Scf00451g00935	116.25	316.562	321.591	366.19
Peaxi162Scf00113g01510	116.176	80.4826	96.5953	100.594
Peaxi162Scf00045g01329	116.134	109.988	85.0966	96.9932
Peaxi162Scf00293g00510	116.045	388.769	375.5	482.68
Peaxi162Scf01064g00243	116.03	81.6248	98.4629	84.6305
Peaxi162Scf00231g00021	115.925	115.965	80.1802	81.6914
Peaxi162Scf00014g00413	115.918	96.8539	116.239	109.299
Peaxi162Scf00538g00127	115.79	123.619	145.313	129.808
Peaxi162Scf00154g00926	115.652	427.733	192.614	329.628
Peaxi162Scf00025g10312	115.486	113.737	105.961	104.059
Peaxi162Scf00463g00128	115.45	278.112	245.744	369.226
Peaxi162Scf00092g01520	115.847	2.02906	416.903	768.609
Peaxi162Scf00213g01024	115.297	165.209	109.276	165.901
Peaxi162Scf00338g00422	115.291	149.267	269.29	234.629
Peaxi162Scf00126g01131	115.26	154.874	107.776	90.0327
Peaxi162Scf00420g00548	115.247	191.372	142.726	181.784
Peaxi162Scf00140g00015	115.108	126.904	119.128	120.328
Peaxi162Scf00064g00427	115.074	29.6499	60.8821	72.2335
Peaxi162Scf00060g00512	115.022	299.352	390.87	299.325
Peaxi162Scf00541g00633	114.852	212.602	156.083	200.527
Peaxi162Scf00579g00018	114.81	199.125	190.045	227.518
Peaxi162Scf00390g00324	114.766	238.992	180.638	258.664
Peaxi162Scf00013g03226	114.727	106.594	121.048	109.623
Peaxi162Scf00040g00021	114.5	414.523	556.004	596.731
Peaxi162Scf00015g00126	114.498	277.278	135.414	103.805
Peaxi162Scf00610g00354	114.481	0.0254995	0.0589924	0.0472369
Peaxi162Scf00269g00122	114.284	157.353	404.645	140.912
Peaxi162Scf00008g02025	114.169	130.991	128.497	146.637
Peaxi162Scf01313g00235	114.11	119.476	127.333	131.762
Peaxi162Scf00610g00347	114.107	47.361	61.5424	58.8208
Peaxi162Scf00007g01730	113.817	90.302	125.558	107.749
Peaxi162Scf00039g00429	113.547	85.2303	98.4747	88.7823
Peaxi162Scf00988g00321	113.32	75.0352	79.464	64.5517
Peaxi162Scf00177g00072	113.274	66.5874	82.4191	62.3312
Peaxi162Scf00803g00115	113.222	142.683	126.006	145.973
Peaxi162Scf00691g00005	112.993	50.9167	54.0856	47.4104
Peaxi162Scf00575g00212	112.923	192.049	171.581	226.315
Peaxi162Scf03779g00019	112.916	148.097	154.849	96.8166
Peaxi162Scf00166g00332	112.773	52.3582	64.3834	63.2954
Peaxi162Scf00096g01614	112.772	23.4076	59.9102	21.3911
Peaxi162Scf00052g01813	112.739	166.609	157.084	146.176
Peaxi162Scf00089g00431	112.714	110.862	109.863	104.798
Peaxi162Scf00009g02419	112.7	426.789	270.059	405.09
Peaxi162Scf00230g00067	112.478	232.406	223.352	229.186
Peaxi162Scf00285g00230	112.366	38.3754	33.5253	43.3793
Peaxi162Scf00003g01220	112.294	127.885	111.642	139.353
Peaxi162Scf00427g00719	112.205	42.4667	82.5303	31.5289
Peaxi162Scf00534g00013	112.083	17.9409	46.0987	26.1326
Peaxi162Scf00320g00071	112.009	65.942	109.036	50.7952
Peaxi162Scf00084g00921	111.988	69.755	64.9874	67.5744
Peaxi162Scf00684g00210	111.966	40.5562	93.5583	62.8482
Peaxi162Scf00074g01325	111.966	205.685	135.941	190.985
Peaxi162Scf00282g00219	111.937	150.195	148.896	156.645
Peaxi162Scf02113g00015	111.846	85.3407	72.4192	61.8756
Peaxi162Scf00074g01024	111.819	32.1544	33.0318	31.0361
Peaxi162Scf00017g00816	111.81	139.547	145.615	110.134
Peaxi162Scf00126g01412	111.8	87.043	104.185	109.712
Peaxi162Scf00024g01815	111.719	88.3639	107.736	124.025
Peaxi162Scf00058g00175	111.718	234.944	201.268	288.434
Peaxi162Scf00643g00435	111.683	313.214	231.644	333.228
Peaxi162Scf00940g00412	111.645	77.9204	104.902	59.5038
Peaxi162Scf00861g00323	111.635	108.923	126.415	102.141
Peaxi162Scf00017g02716	111.542	179.646	179.86	257.079
Peaxi162Scf00238g00097	111.509	234.314	222.277	295.672
Peaxi162Scf00025g02217	111.463	250.088	198.196	246.14
Peaxi162Scf00037g00424	111.426	84.126	92.9533	107.664
Peaxi162Scf01053g00210	111.213	117.743	129.354	151.98
Peaxi162Scf00505g00045	111.205	243.871	183.632	263.947
Peaxi162Scf00299g01141	111.139	65.1281	99.7955	67.7408
Peaxi162Scf00171g00522	111.123	87.2141	107.884	73.2602
Peaxi162Scf00194g00065	111.081	227.099	256.086	322.156
Peaxi162Scf00519g00053	111.024	250.711	224.879	333.257
Peaxi162Scf00252g01216	110.973	73.0579	117.574	115.211
Peaxi162Scf00123g01711	110.782	63.9271	147.239	167.079
Peaxi162Scf00522g00314	110.769	221.296	197.659	285.012
Peaxi162Scf00000g05119	110.678	2.96381	9.80983	1.4949
Peaxi162Scf00361g00611	110.631	80.4191	87.8914	110.018
Peaxi162Scf00840g00114	110.302	130.557	160.369	179.464
Peaxi162Scf00199g01018	110.234	100.273	117.762	120.385
Peaxi162Scf00140g01337	110.194	178.371	163.081	187.418
Peaxi162Scf00097g01214	110.109	84.6416	133.75	105.554
Peaxi162Scf00013g01234	109.86	95.3862	105.585	108.379
Peaxi162Scf00700g00002	109.808	83.2294	128.194	121.381
Peaxi162Scf00417g01346	109.753	137.428	122.836	97.4728
Peaxi162Scf00463g00044	109.743	107.754	98.0305	105.132
Peaxi162Scf00937g00028	109.717	54.9313	62.9892	60.3185
Peaxi162Scf00327g00026	109.703	164.912	190.016	188.089
Peaxi162Scf01127g00031	109.62	281.027	255.963	310.42
Peaxi162Scf00145g01112	109.607	383.254	185.941	230.876
Peaxi162Scf00069g00117	109.594	94.0424	123.421	126.897
Peaxi162Scf00117g00318	109.569	189.361	142.158	207.845
Peaxi162Scf00785g00036	109.426	166.335	174.902	101.23
Peaxi162Scf00007g01817	109.264	169.569	162.24	114.232
Peaxi162Scf00663g00027	109.208	160.303	156.706	147.192
Peaxi162Scf00498g00316	109.103	171.891	108.471	136.586
Peaxi162Scf00003g03824	109.071	190.25	228.574	202.64
Peaxi162Scf00123g00176	109.008	83.3035	196.74	143.011
Peaxi162Scf00488g00416	108.986	19.9935	30.3875	33.9085
Peaxi162Scf00016g00007	108.978	45.0544	46.7921	41.0203
Peaxi162Scf00129g00543	108.953	109.752	133.156	138.642
Peaxi162Scf00102g01854	108.928	13.0576	12.1758	28.1585
Peaxi162Scf00003g00059	108.846	292.516	223.37	272.23
Peaxi162Scf00015g00248	108.818	278.321	230.266	328.051
Peaxi162Scf00444g00001	108.71	185.913	192.294	180.989
Peaxi162Scf00689g00224	108.662	121.072	152.599	147.005
Peaxi162Scf00159g00092	108.58	248.823	224.857	281.204
Peaxi162Scf00007g00012	108.559	91.5775	111.72	32.7313
Peaxi162Scf00257g00078	108.499	211.533	223.45	286.282
Peaxi162Scf00420g00123	108.212	92.8504	113.279	101.364
Peaxi162Scf00049g01318	108.152	30.9612	34.852	46.5235
Peaxi162Scf00334g00321	108.104	154.798	139.098	157.598
Peaxi162Scf00180g00711	108.079	86.9851	121.757	103.594
Peaxi162Scf00296g00811	108.004	175.77	183.58	252.448
Peaxi162Scf01445g00127	107.957	18.3937	36.5008	44.2612
Peaxi162Scf00362g00536	107.953	455.279	173.525	283.736
Peaxi162Scf00034g01413	107.548	6.90359	30.1181	35.6358
Peaxi162Scf00525g00618	107.402	39.5017	46.1261	76.7301
Peaxi162Scf00349g00096	107.247	178.603	182.758	244.421
Peaxi162Scf00316g00339	107.021	101.499	104	111.533
Peaxi162Scf00284g00521	106.932	156.601	58.8565	69.5083
Peaxi162Scf00482g00036	106.922	120.146	114.757	119.479
Peaxi162Scf00386g00004	106.715	137.501	116.856	121.77
Peaxi162Scf00464g00005	106.698	557.976	511.267	375.469
Peaxi162Scf02113g00007	106.662	7.92306	4.53881	3.14511
Peaxi162Scf00428g00096	106.579	154.3	143.927	186.254
Peaxi162Scf00316g00059	106.38	1761.24	134.636	917.016
Peaxi162Scf00548g00648	106.325	39.5807	66.0123	34.5556
Peaxi162Scf00464g00323	106.2	5.25628	62.2021	24.5813
Peaxi162Scf00541g00029	105.885	53.045	38.4724	74.0162
Peaxi162Scf00207g01345	105.88	41.5664	34.7468	49.3682
Peaxi162Scf00585g00071	105.803	41.2768	52.1399	39.197
Peaxi162Scf00054g02212	105.797	49.2216	40.9184	73.6933
Peaxi162Scf00740g00554	105.721	7.44023	37.5742	27.3764
Peaxi162Scf00207g01052	105.649	3.1613	10.671	0.710621
Peaxi162Scf00195g00518	105.592	121.382	112.46	128.496
Peaxi162Scf00021g02221	105.521	149.563	147.061	148.955
Peaxi162Scf00122g00811	105.508	138.377	114.839	147.537
Peaxi162Scf00038g02532	105.46	192.442	159.062	172.212
Peaxi162Scf00542g00012	105.148	130.371	127.197	116.844
Peaxi162Scf00620g00712	105.099	137.856	105.336	87.8504
Peaxi162Scf00065g00118	104.926	150.873	169.096	226.279
Peaxi162Scf00234g00317	104.881	294.9	269.866	377.352
Peaxi162Scf00276g00623	104.835	251.066	289.338	373.523
Peaxi162Scf01011g00023	104.791	109.843	94.2803	122.738
Peaxi162Scf00689g00559	104.785	73.3566	61.0975	67.2174
Peaxi162Scf00008g03516	104.581	76.6752	111.631	84.182
Peaxi162Scf00083g01117	104.55	184.394	151.377	188.424
Peaxi162Scf00487g00058	104.531	133.345	124.513	123.839
Peaxi162Scf00347g00120	104.508	25.7922	43.8647	37.679
Peaxi162Scf00753g00057	104.488	45.8635	31.9109	23.9195
Peaxi162Scf00274g00051	104.315	226.978	233.979	221.896
Peaxi162Scf00359g00123	104.228	100.878	96.9442	101.542
Peaxi162Scf00723g00420	104.181	127.904	138.73	129.912
Peaxi162Scf00180g00311	104.066	80.7384	85.7723	82.8565
Peaxi162Scf00192g01118	103.911	156.703	110.385	149.109
Peaxi162Scf00196g01021	103.847	97.9227	83.6213	84.4835
Peaxi162Scf00285g00929	103.811	43.4749	58.8031	74.8013
Peaxi162Scf00111g01226	103.811	400.836	310.964	298.568
Peaxi162Scf00038g01715	103.809	144.992	113.106	112.813
Peaxi162Scf01372g00023	103.79	82.2678	101.749	100.103
Peaxi162Scf00194g00929	103.732	165.021	62.2612	25.1517
Peaxi162Scf01181g00019	103.717	109.315	169.245	181.55
Peaxi162Scf00328g00829	103.524	2.31089	12.6137	4.56178
Peaxi162Scf00125g00041	103.453	131.622	121.864	115.892
Peaxi162Scf00139g01117	103.376	139.612	163.916	133.702
Peaxi162Scf00136g00229	103.351	33.077	18.6491	39.6769
Peaxi162Scf00128g00840	103.335	29.3898	60.703	34.5567
Peaxi162Scf01201g00008	103.332	192.017	202.635	245.05
Peaxi162Scf00803g00528	103.316	100.06	68.4017	93.0568
Peaxi162Scf01184g00140	103.296	106.279	113.449	94.8157
Peaxi162Scf00270g00098	103.231	128.308	64.3461	84.4332
Peaxi162Scf00643g00112	103.091	126.812	223.866	203.259
Peaxi162Scf00317g00022	103.075	40.4497	95.5	59.6949
Peaxi162Scf00069g00079	102.987	293.56	201.417	311.276
Peaxi162Scf00274g00052	102.93	139.321	108.094	119.242
Peaxi162Scf00078g00734	102.883	139.095	152.678	165.688
Peaxi162Scf00167g00138	102.841	56.2142	41.6405	48.4818
Peaxi162Scf00153g01326	102.569	110.162	81.4909	98.1741
Peaxi162Scf00060g00111	102.553	108.837	109.512	91.8
Peaxi162Scf00190g00610	102.5	250.153	222.31	255.93
Peaxi162Scf00387g00068	102.482	93.4659	86.2965	92.1926
Peaxi162Scf00092g00321	102.461	153.236	136.946	141.531
Peaxi162Scf01218g00211	102.455	18.6833	13.0913	38.0281
Peaxi162Scf00437g00321	102.315	153.139	250.319	236.453
Peaxi162Scf00047g02132	102.307	185.852	152.22	119.143
Peaxi162Scf01184g00133	102.272	33.6186	54.8456	59.2843
Peaxi162Scf00045g01233	102.228	1.95624	1.66905	1.09872
Peaxi162Scf00847g00008	102.146	183.086	134.408	84.287
Peaxi162Scf00674g00037	101.935	146.867	111.598	107.55
Peaxi162Scf00069g01513	101.722	118.985	141.697	116.759
Peaxi162Scf00688g00334	101.615	86.2497	77.5609	75.3429
Peaxi162Scf00071g00918	101.478	253.701	192.792	304.463
Peaxi162Scf00073g00720	101.408	121.185	97.3128	106.903
Peaxi162Scf00021g02522	101.242	181.973	137.889	165.919
Peaxi162Scf00588g00126	101.202	200.37	158.892	176.77
Peaxi162Scf00188g01216	101.199	33.7665	23.5438	28.9619
Peaxi162Scf00962g00039	101.16	108.483	91.9545	92.4663
Peaxi162Scf00299g00531	100.906	95.1013	93.9603	110.811
Peaxi162Scf00362g01054	100.898	161.102	146.671	159.415
Peaxi162Scf00200g01314	100.861	141.606	132.309	143.632
Peaxi162Scf00205g00004	100.817	0.819255	3.3667	1.27801
Peaxi162Scf00189g00052	100.75	80.4416	59.3036	39.8014
Peaxi162Scf00033g01320	100.685	117.674	111.432	141.101
Peaxi162Scf00526g00052	100.667	129.197	125.019	167.216
Peaxi162Scf03048g00006	100.643	34.3594	107.038	106.204
Peaxi162Scf00919g00044	100.615	178.595	224.055	275.01
Peaxi162Scf00744g00017	100.543	165.208	148.161	140.912
Peaxi162Scf00071g00744	100.48	89.9988	84.2268	112.859
Peaxi162Scf01238g00114	100.422	94.8492	97.1597	93.5565
Peaxi162Scf00232g00529	100.309	31.0041	25.9364	27.963
Peaxi162Scf00838g00003	100.286	116.755	60.6269	27.0267
Peaxi162Scf00047g00731	100.271	147.713	97.4401	108.462
Peaxi162Scf00214g01313	100.159	381.667	335.938	300.462
Peaxi162Scf00011g01425	100.156	340.989	377.193	388.952
Peaxi162Scf00017g02427	100.11	390.325	193.579	263.346
Peaxi162Scf00084g01017	100.083	125.439	108.877	163.201
Peaxi162Scf00282g00110	100.064	26.7051	42.4673	44.7991
Peaxi162Scf00313g00818	99.9931	154.751	125.596	106.527
Peaxi162Scf00281g00042	99.9766	214.1	210.636	218.232
Peaxi162Scf00990g00017	99.9584	163.962	140.881	163.676
Peaxi162Scf01713g00017	99.8033	64.6246	128.68	95.7917
Peaxi162Scf00274g00346	99.7599	73.1491	92.2434	90.5843
Peaxi162Scf00518g00025	99.6818	73.3914	93.9172	125.634
Peaxi162Scf00818g00326	99.6796	217.748	192.37	225.881
Peaxi162Scf00454g00411	99.6622	21.305	43.1087	22.7809
Peaxi162Scf00491g00038	99.5831	7.00328	4.58183	6.51456
Peaxi162Scf00074g00927	99.5767	7.56464	12.6563	18.958
Peaxi162Scf00020g00730	99.4025	73.3798	115.724	75.4088
Peaxi162Scf00302g00126	99.3858	64.2918	94.3948	105.641
Peaxi162Scf00374g00029	99.2276	45.4764	58.688	51.1321
Peaxi162Scf00813g00119	99.1881	219.302	194.343	282.7
Peaxi162Scf00966g00211	99.1054	237.763	182.84	123.699
Peaxi162Scf00253g01129	98.9251	15.8928	14.7643	27.8457
Peaxi162Scf00011g01619	98.901	31.1226	51.995	37.2045
Peaxi162Scf00362g00143	98.8372	206.486	142.459	190.436
Peaxi162Scf01064g00238	98.8204	114.293	92.6853	110.717
Peaxi162Scf00624g00314	98.7885	77.2763	84.0116	69.6922
Peaxi162Scf00180g00010	98.7632	70.7261	149.007	107.17
Peaxi162Scf00643g00641	98.7449	203.001	153.694	234.149
Peaxi162Scf00089g00334	98.7412	115.791	101.816	107.271
Peaxi162Scf00047g01222	98.6124	149.172	149.644	147.222
Peaxi162Scf00110g01814	98.5933	81.9454	79.054	78.2419
Peaxi162Scf00558g00033	98.5768	220.693	186.334	290.964
Peaxi162Scf00538g00229	98.5006	89.845	101.832	106.514
Peaxi162Scf00564g00614	98.4125	51.056	49.6334	37.3696
Peaxi162Scf00642g00013	98.3742	162.33	728.487	536.698
Peaxi162Scf00173g00323	98.3733	50.4195	41.3387	68.4687
Peaxi162Scf00190g01011	98.3707	75.1086	121.055	103.412
Peaxi162Scf00146g00084	98.288	247.339	222.683	295.874
Peaxi162Scf01604g00117	98.2551	190.82	190.557	271.182
Peaxi162Scf00814g00225	98.2311	56.9671	62.8315	95.7145
Peaxi162Scf00350g00058	98.2173	149.035	155.286	135.077
Peaxi162Scf00964g00141	98.2015	83.9316	89.816	140.412
Peaxi162Scf00104g00094	98.1762	15.2648	15.2441	20.7585
Peaxi162Scf00048g00815	98.1109	113.43	115.028	107.082
Peaxi162Scf00228g00326	98.0894	215.325	196.74	242.094
Peaxi162Scf00102g00733	98.0822	176.681	122.054	151.275
Peaxi162Scf00555g00055	98.0254	345.446	216.292	276.42
Peaxi162Scf00205g00914	97.9332	96.1332	100.773	111.939
Peaxi162Scf00026g01610	97.9276	126.397	130.051	127.157
Peaxi162Scf00550g00052	97.8656	35.49	63.4157	62.1303
Peaxi162Scf00147g01111	97.7623	80.4255	84.5804	89.0652
Peaxi162Scf01167g00122	97.7507	29.7517	22.9211	32.2385
Peaxi162Scf00047g02443	97.706	138.527	128.833	136.685
Peaxi162Scf00037g00031	97.6512	111.508	86.0182	92.2463
Peaxi162Scf00725g00525	97.4964	45.0539	49.5942	43.9183
Peaxi162Scf00788g00311	97.4824	146.603	91.7406	106.336
Peaxi162Scf00167g01325	97.469	209.982	180.711	173.408
Peaxi162Scf00021g01017	97.432	162.507	102.531	99.3435
Peaxi162Scf00464g00325	97.1928	150.961	120.69	135.194
Peaxi162Scf00296g00910	97.1611	588.079	458.927	683.393
Peaxi162Scf00570g00713	97.1117	122.948	115.812	144.075
Peaxi162Scf01372g00045	96.9466	114.454	57.0646	82.1614
Peaxi162Scf00570g00058	96.936	178.157	164.235	136.302
Peaxi162Scf00011g01530	96.8952	37.8573	40.7268	52.5458
Peaxi162Scf00043g00215	96.8175	169.848	168.174	219.36
Peaxi162Scf00481g00048	96.7392	78.5885	47.0884	14.3366
Peaxi162Scf00002g00107	96.7125	4.1197	5.50404	10.0928
Peaxi162Scf00122g02013	96.5928	78.21	105.728	117.339
Peaxi162Scf00003g04618	96.5343	155.037	103.925	158.322
Peaxi162Scf00516g00648	96.3712	117.384	83.0117	88.6438
Peaxi162Scf00627g00008	96.2645	154.975	132.219	219.179
Peaxi162Scf00000g00812	96.251	231.451	209.653	317.826
Peaxi162Scf00751g00044	96.0058	96.0078	93.0366	88.6934
Peaxi162Scf00984g00024	95.9866	142.078	113.478	163.817
Peaxi162Scf00285g00945	95.9678	17.376	22.1128	17.6061
Peaxi162Scf00408g00833	95.8903	167.031	132.265	165.112
Peaxi162Scf00439g00037	95.8731	4.18106	20.8253	15.8662
Peaxi162Scf00224g00717	95.7806	96.0332	94.3241	130.647
Peaxi162Scf00255g01114	95.7744	22.34	34.4211	31.8814
Peaxi162Scf00120g01529	95.6975	98.4401	87.4033	100.838
Peaxi162Scf00345g00026	95.6478	120.751	114.503	126.496
Peaxi162Scf01172g00037	95.6359	262.954	188.051	241.184
Peaxi162Scf00088g00106	95.6101	34.2034	60.0977	32.6427
Peaxi162Scf00289g00084	95.553	203.791	249.396	282.929
Peaxi162Scf00337g00926	95.5363	32.1252	81.4491	71.4691
Peaxi162Scf00064g00526	95.5232	106.038	65.5903	49.7953
Peaxi162Scf00131g00122	95.4364	93.2038	90.6218	90.8781
Peaxi162Scf00050g02113	95.3751	93.7429	108.177	135.327
Peaxi162Scf00650g00002	95.3206	81.5955	134.432	67.4234
Peaxi162Scf00275g00216	95.2184	57.3004	67.4541	59.008
Peaxi162Scf00603g00005	95.2088	72.3206	852.582	708.142
Peaxi162Scf00141g00336	95.1604	66.206	69.8256	102.44
Peaxi162Scf00792g00021	95.1357	117.749	118.219	162.365
Peaxi162Scf00268g01431	94.8969	122.173	117.116	144.638
Peaxi162Scf00034g00264	94.8207	45.498	56.2239	35.8328
Peaxi162Scf00619g00214	94.8095	117.229	106.454	91.7741
Peaxi162Scf00481g00623	94.7481	141.779	115.376	116.806
Peaxi162Scf00286g00236	94.6875	98.7269	140.182	100.849
Peaxi162Scf00543g00022	94.5874	52.7701	82.9205	97.8014
Peaxi162Scf00784g00044	94.3982	112.25	113.723	128.118
Peaxi162Scf00117g00315	94.3685	41.0015	50.1588	50.6145
Peaxi162Scf00094g00116	94.2985	83.7817	101.162	85.5947
Peaxi162Scf00188g00617	94.296	70.6993	98.8883	93.089
Peaxi162Scf00474g00521	94.2534	147.961	143.52	189.28
Peaxi162Scf12724g00012	94.2524	104.185	101.269	100.59
Peaxi162Scf00284g00214	94.2255	59.2701	76.2455	76.5531
Peaxi162Scf01302g00029	94.1934	65.1817	73.2462	70.8413
Peaxi162Scf00237g01510	94.1549	120.29	108.557	120.466
Peaxi162Scf00390g00821	94.1152	52.6741	67.1152	73.4763
Peaxi162Scf00305g00613	94.0917	178.27	163.721	165.662
Peaxi162Scf00789g00110	94.058	64.8075	74.4087	41.4922
Peaxi162Scf00286g00828	94.0374	35.7004	143.242	59.3995
Peaxi162Scf00401g00717	94.0136	76.6506	90.3753	77.8719
Peaxi162Scf00652g00014	93.9684	0.0652968	0.793077	0.28728
Peaxi162Scf00027g02616	93.821	47.277	52.9182	53.8429
Peaxi162Scf00083g01925	93.7704	46.1795	61.7585	57.8927
Peaxi162Scf00541g00068	93.7151	146.645	93.5909	86.3823
Peaxi162Scf01424g00014	93.6864	91.7625	97.7589	104.333
Peaxi162Scf00620g00623	93.6592	60.5517	120.707	79.8349
Peaxi162Scf00063g02424	93.448	85.6515	111.842	82.7578
Peaxi162Scf01248g00313	93.4383	219.052	192.811	298.683
Peaxi162Scf00980g00016	93.3959	158.636	171.673	178.679
Peaxi162Scf01650g00041	93.3313	93.0242	125.252	97.3102
Peaxi162Scf00003g03546	93.2672	87.364	83.6844	89.1326
Peaxi162Scf01064g00021	93.2613	192.301	186.515	249.444
Peaxi162Scf00102g01844	93.2312	249.511	173.119	204.055
Peaxi162Scf01280g00017	93.2074	37.1821	53.4428	50.0887
Peaxi162Scf00037g00230	92.9974	54.1588	65.5698	58.963
Peaxi162Scf00015g00147	92.9718	96.5707	118.641	108.536
Peaxi162Scf00452g00223	92.8813	139.373	150.026	178.695
Peaxi162Scf00073g01310	92.8211	24.8212	32.8575	43.4047
Peaxi162Scf00177g01114	92.7876	154.343	98.927	98.6071
Peaxi162Scf00319g00113	92.6064	67.4599	45.3151	44.948
Peaxi162Scf00071g00529	92.5985	196.468	189.43	271.67
Peaxi162Scf00541g00067	92.595	170.688	109.238	102.291
Peaxi162Scf00112g01722	92.5814	99.2752	133.044	115.234
Peaxi162Scf00015g00449	92.5677	110.923	84.993	87.2929
Peaxi162Scf00751g00624	92.542	316.381	223.046	270.532
Peaxi162Scf00066g00191	92.4999	29.4618	34.0191	32.4074
Peaxi162Scf00017g02913	92.4125	36.7613	45.3627	31.3248
Peaxi162Scf00066g01127	92.3752	316.436	247.017	352.471
Peaxi162Scf00494g00210	92.3543	87.0887	95.0799	96.892
Peaxi162Scf00062g00612	92.3534	177.639	198.427	157.31
Peaxi162Scf00386g00532	92.2444	0.627608	0.883798	4.22082
Peaxi162Scf00315g00029	92.2149	65.5661	91.0002	85.8066
Peaxi162Scf00467g00017	92.2124	83.32	72.6491	84.4017
Peaxi162Scf00451g00928	92.2043	142.451	101.844	133.847
Peaxi162Scf01732g00027	92.1811	83.1347	97.4401	98.9115
Peaxi162Scf01049g00047	92.1004	257.898	149.562	131.798
Peaxi162Scf00198g00098	92.0133	128.626	122.152	123.237
Peaxi162Scf00042g02519	91.9882	34.8093	48.6889	27.0328
Peaxi162Scf00786g00436	91.9246	143.61	327.141	298.238
Peaxi162Scf00207g01543	91.9199	235.641	133.185	178.576
Peaxi162Scf00076g01047	91.8938	102.219	92.6596	95.5763
Peaxi162Scf00189g00812	91.8888	103.048	117.274	86.4027
Peaxi162Scf00941g00312	91.8791	157.082	132.179	115.84
Peaxi162Scf00160g01745	91.7836	89.4327	112.646	114.606
Peaxi162Scf00135g00138	91.7609	175.073	172.712	184.814
Peaxi162Scf00071g00316	91.7085	90.4537	97.3643	99.7129
Peaxi162Scf00057g00317	91.6949	78.3169	73.6466	51.1534
Peaxi162Scf00469g00224	91.6179	239.571	167.617	218.264
Peaxi162Scf00241g01211	91.548	91.1384	75.195	68.3734
Peaxi162Scf00005g04018	91.2947	96.3444	64.2357	68.8197
Peaxi162Scf00634g00115	91.2351	44.7053	54.3367	28.0979
Peaxi162Scf00103g01216	91.1651	140.849	69.3668	148.759
Peaxi162Scf00045g02262	91.0626	168.88	133.091	134.473
Peaxi162Scf01270g00118	91.041	122.389	105.242	144.529
Peaxi162Scf00160g00030	90.996	167.917	174.208	238.307
Peaxi162Scf01216g00003	90.9666	43.7461	68.7602	53.001
Peaxi162Scf00261g01010	90.9119	49.1267	95.9473	91.0533
Peaxi162Scf00013g03018	90.9037	97.3547	99.4423	77.3028
Peaxi162Scf00045g00052	90.8258	120.897	127.49	103.945
Peaxi162Scf00483g00011	90.7263	163.748	202.378	213.866
Peaxi162Scf00378g00631	90.6948	52.4495	110.384	54.0445
Peaxi162Scf00367g00726	90.6645	192.946	165.713	225.23
Peaxi162Scf00017g02418	90.6569	110.018	548.451	316.127
Peaxi162Scf00362g01196	90.6304	93.4056	73.8475	91.4417
Peaxi162Scf00736g00046	90.5604	20.5863	39.0965	27.8712
Peaxi162Scf00019g00006	90.4881	45.1254	91.8573	72.5409
Peaxi162Scf00333g00213	90.3947	172.067	188.752	225.256
Peaxi162Scf00384g00127	90.3947	186.554	170.968	212.477
Peaxi162Scf00351g00225	90.3466	107.593	72.8582	92.0457
Peaxi162Scf00145g01111	90.3105	78.4663	76.81	65.1273
Peaxi162Scf00270g00108	90.2637	126.361	90.242	92.1252
Peaxi162Scf00157g00117	89.9044	34.0269	9.32968	6.63685
Peaxi162Scf00089g01131	89.8966	31.7456	18.1446	45.3164
Peaxi162Scf00408g00839	89.8757	115.827	148.748	160.347
Peaxi162Scf00037g01419	89.8247	122.977	84.8468	119.804
Peaxi162Scf00232g00030	89.7814	528.147	481.572	527.789
Peaxi162Scf00611g00037	89.755	33.5204	53.2186	43.3314
Peaxi162Scf00516g00428	89.6145	120.798	123.707	147.044
Peaxi162Scf00475g00418	89.6063	37.0834	31.0908	51.2312
Peaxi162Scf00037g01329	89.5243	271.606	206.759	156.788
Peaxi162Scf00942g00121	89.5128	54.1448	77.4024	68.4936
Peaxi162Scf00911g00010	89.5115	38.4947	34.6553	39.1117
Peaxi162Scf00542g00510	89.4982	131.628	151.871	173.04
Peaxi162Scf00362g00138	89.3504	43.3614	45.038	51.0737
Peaxi162Scf00048g00195	89.3073	45.3476	70.528	39.1646
Peaxi162Scf00125g00014	89.2867	18.1963	27.68	37.9408
Peaxi162Scf00253g00725	89.2372	103.007	109.032	121.745
Peaxi162Scf00164g00414	89.1153	123.056	126.157	163.072
Peaxi162Scf00307g00095	89.0868	55.3132	47.9576	48.7351
Peaxi162Scf00732g00145	89.0086	46.7747	67.3319	51.0263
Peaxi162Scf00361g00062	88.9899	32.4236	67.7001	53.2142
Peaxi162Scf00391g00113	88.9248	167.497	90.4071	145.062
Peaxi162Scf00038g00324	88.8834	109.265	95.4694	101.756
Peaxi162Scf00684g00579	88.8709	66.7741	120.349	159.69
Peaxi162Scf00190g01218	88.7889	86.7267	86.9155	92.1645
Peaxi162Scf00045g01833	88.7182	349.784	146.303	200.464
Peaxi162Scf00128g00538	88.6789	145.541	110.386	132.421
Peaxi162Scf00395g00123	88.5886	172.926	131.097	154.173
Peaxi162Scf00123g00068	88.5873	77.2521	85.8624	142.424
Peaxi162Scf00041g02621	88.5868	52.5304	47.7463	52.0551
Peaxi162Scf00064g01327	88.574	132.399	153.458	163.933
Peaxi162Scf00081g01515	88.5063	152.743	129.546	205.539
Peaxi162Scf00128g00726	88.4187	109.004	122.464	115.55
Peaxi162Scf00705g00311	88.41	90.7196	89.1543	95.4516
Peaxi162Scf00185g01120	88.3966	128.787	95.9547	76.5651
Peaxi162Scf00047g00850	88.3255	102.73	102.585	84.9025
Peaxi162Scf01157g00006	88.3083	112.839	93.7384	115.8
Peaxi162Scf00924g00123	88.3054	9.43158	9.64126	7.60395
Peaxi162Scf00111g00821	88.2954	114.448	95.5053	97.3846
Peaxi162Scf00519g00014	88.2815	103.387	152.667	113.047
Peaxi162Scf00015g00043	88.274	84.3153	48.5756	45.736
Peaxi162Scf00235g00620	88.242	160.379	155.743	84.6262
Peaxi162Scf00170g00717	88.2277	165.777	191.584	140.295
Peaxi162Scf00417g01111	88.2274	290.756	204.918	183.653
Peaxi162Scf00140g00021	88.0752	83.0928	96.5073	95.6332
Peaxi162Scf00095g00213	87.9618	153.735	196.29	192.278
Peaxi162Scf00378g00630	87.9464	162.465	124.95	122.988
Peaxi162Scf00724g00066	87.9221	69.4331	117.862	107.529
Peaxi162Scf00957g00111	87.8918	45.4202	47.8498	24.0597
Peaxi162Scf00166g00037	87.8166	197.486	119.419	160.893
Peaxi162Scf00228g00410	87.784	63.1099	33.7833	27.5458
Peaxi162Scf01030g00012	87.7205	39.4861	45.7563	64.9306
Peaxi162Scf01003g00121	87.7003	100.679	94.8642	117.843
Peaxi162Scf00004g02316	87.695	98.2956	105.534	90.8962
Peaxi162Scf00515g00521	87.6946	127.403	92.1378	84.0514
Peaxi162Scf00057g00419	87.6925	61.5189	77.7462	77.1579
Peaxi162Scf00096g00026	87.5882	9.02808	30.5597	14.7912
Peaxi162Scf00267g01222	87.4923	44.7488	52.5178	49.7598
Peaxi162Scf00016g02034	87.4858	101.009	122.026	149.686
Peaxi162Scf00318g00033	87.3033	112.331	95.152	115.004
Peaxi162Scf00152g00029	87.2556	19.5577	43.8726	37.8464
Peaxi162Scf00485g00109	87.1148	197.067	694.404	685.206
Peaxi162Scf00860g00043	87.0436	29.9673	93.76	12.8411
Peaxi162Scf00198g00137	87.0391	597.957	113.601	150.362
Peaxi162Scf00089g01436	87.0278	96.5932	84.1761	76.1328
Peaxi162Scf00192g00116	87.0032	34.5093	37.3385	13.3182
Peaxi162Scf00111g01233	86.859	52.0126	76.7695	82.3765
Peaxi162Scf00102g00086	86.8547	14.5432	37.2204	23.8498
Peaxi162Scf00616g00015	86.8397	7.7194	11.9057	51.3809
Peaxi162Scf00501g00129	86.79	125.288	104.746	150.9
Peaxi162Scf00683g00443	86.7222	40.4754	50.8314	34.6105
Peaxi162Scf01248g00212	86.6815	196.21	138.193	215.882
Peaxi162Scf00285g00922	86.4982	40.9459	32.6778	39.757
Peaxi162Scf00174g01015	86.4248	109.065	149.631	147.509
Peaxi162Scf00165g00819	86.4192	258.652	156.275	159.759
Peaxi162Scf00005g00505	86.4004	132.076	148.961	154.506
Peaxi162Scf01039g00226	86.3808	84.7417	74.5871	76.2733
Peaxi162Scf00362g00836	86.3683	165.508	116.251	139.38
Peaxi162Scf00928g00232	86.3448	570.571	551.141	442.109
Peaxi162Scf00334g10111	86.3421	1.62079	94.5616	6.09874
Peaxi162Scf00152g00931	86.3184	131.904	150.949	105.812
Peaxi162Scf00524g00087	86.3083	121.47	89.185	121.492
Peaxi162Scf00086g00916	86.2552	106.262	95.6424	125.005
Peaxi162Scf00238g00125	86.2469	109.5	70.536	45.8064
Peaxi162Scf00163g00217	86.238	50.1733	44.6096	91.2717
Peaxi162Scf00129g00003	86.2318	42.2772	16.1511	7.0296
Peaxi162Scf01141g00027	86.0589	229.818	192.487	230.517
Peaxi162Scf00689g00222	86.0431	55.9763	55.0409	60.8494
Peaxi162Scf01365g00027	85.9601	62.6083	77.7414	79.8535
Peaxi162Scf00290g00064	85.9412	351.089	338.128	226.692
Peaxi162Scf00517g00424	85.8153	106.322	80.3479	77.931
Peaxi162Scf00548g00650	85.761	97.4463	72.535	84.6888
Peaxi162Scf00535g00526	85.645	115.333	103.039	127.624
Peaxi162Scf00387g00210	85.6336	65.4386	93.7874	87.0031
Peaxi162Scf00438g00624	85.601	103.109	95.9178	130.138
Peaxi162Scf00526g00042	85.5866	124.472	77.4637	71.2876
Peaxi162Scf00152g01234	85.5803	98.8969	134.702	131.176
[truncated: 19,903 more rows]
